# Supplementary material for: 5-(4-Chloro­phen­yl)-7-(4-methyl­phen­yl)-4-(pyrrolidin-1-yl)-7H-pyrrolo­[2,3-d]pyrimidine
Source: Acta Crystallogr Sect E Struct Rep Online. 2013 Jul 20;69(Pt 8):o1286–7. doi: 10.1107/S1600536813019168 (PMC3793780; doi:10.1107/S1600536813019168)
Supplement: Supplementary file 2 [file e-69-o1286-Isup2.hkl]

#
# h,k,l, Fc-squared, Fo-squared, sigma(Fo-squared) and status flag
#
data_I
_shelx_title ' d11       P-1          R = 0.04'
_shelx_refln_list_code          4
_shelx_F_calc_maximum      259.99
_exptl_crystal_F_000       815.84
_reflns_d_resolution_high  0.8416
 
loop_
 _symmetry_equiv_pos_as_xyz
 'x, y, z'
 '-x, -y, -z'
 
_cell_length_a     8.9670
_cell_length_b    15.3670
_cell_length_c    15.9600
_cell_angle_alpha  69.210
_cell_angle_beta   75.653
_cell_angle_gamma  76.520
 
_shelx_F_squared_multiplier     1.000
 
loop_
 _refln_index_h
 _refln_index_k
 _refln_index_l
 _refln_F_squared_calc
 _refln_F_squared_meas
 _refln_F_squared_sigma
 _refln_observed_status
   1   0   0      287.27      258.27      7.34 o
   2   0   0     9775.85     9198.85     63.43 o
   3   0   0     6760.59     6521.94     67.84 o
   4   0   0      971.74     1003.21     28.93 o
   5   0   0      360.25      330.15     11.31 o
   6   0   0      129.66      131.19      9.03 o
   7   0   0       60.32       51.17      9.76 o
   8   0   0       10.53       -6.09     17.55 o
   9   0   0       55.25       57.12     11.67 o
  10   0   0        6.70       19.09     20.26 o
 -10   1   0        3.74      -13.88     21.66 o
  -9   1   0        2.48        2.42     17.77 o
  -8   1   0       27.95       26.87     18.35 o
  -7   1   0       56.72       64.46      9.25 o
  -6   1   0       23.72       21.29     13.29 o
  -5   1   0       46.85       50.80      6.09 o
  -4   1   0     1526.72     1510.80     41.55 o
  -3   1   0     8991.58     8451.05     80.24 o
  -2   1   0     2061.97     1969.71     31.35 o
  -1   1   0      463.78      393.06     11.45 o
   1   1   0       22.21       39.42      2.57 o
   2   1   0    23236.94    21033.95     95.22 o
   3   1   0     2220.60     2103.70     38.47 o
   4   1   0       24.93       25.99      4.63 o
   5   1   0     1001.10     1054.89     33.26 o
   6   1   0      363.09      319.21     12.26 o
   7   1   0        3.26        3.38     15.49 o
   8   1   0       93.56      108.21     10.57 o
   9   1   0        0.67       25.55     18.72 o
  10   1   0        1.47      -13.51     21.07 o
  -9   2   0        2.19       10.72      9.32 o
  -8   2   0        6.46       27.60     16.59 o
  -7   2   0       35.24       28.26     18.72 o
  -6   2   0        0.17       17.69      5.73 o
  -5   2   0        0.81        8.44      9.91 o
  -4   2   0       33.66       24.52      4.77 o
  -3   2   0        2.19       -7.34      7.71 o
  -2   2   0     1203.37     1144.97     25.77 o
  -1   2   0    26499.93    22220.99    406.64 o
   0   2   0     2843.25     2702.83     18.66 o
   1   2   0       28.78       40.38      2.94 o
   2   2   0    19626.33    18081.66     92.50 o
   3   2   0       20.25       10.35      3.74 o
   4   2   0      489.41      520.22     14.76 o
   5   2   0      105.32       98.45      7.05 o
   6   2   0       65.47       67.69      7.71 o
   7   2   0       17.25       11.67     14.24 o
   8   2   0        0.55      -17.03     17.03 o
   9   2   0       44.01       44.78     10.94 o
  10   2   0        3.12      -21.80     21.80 o
  -9   3   0        7.02        5.07     18.87 o
  -8   3   0        0.65        8.74     17.55 o
  -7   3   0       15.84        1.84     14.32 o
  -6   3   0      146.83      153.58     10.57 o
  -5   3   0        4.23      -11.60     11.60 o
  -4   3   0      193.92      228.03      8.81 o
  -3   3   0       37.20       25.40      4.18 o
  -2   3   0      795.04      813.43     24.30 o
  -1   3   0      343.96      343.36     10.94 o
   0   3   0       27.58       24.83      2.23 o
   1   3   0     5798.31     5628.41     48.53 o
   2   3   0     5421.47     5173.46     54.40 o
   3   3   0      290.55      313.99      9.84 o
   4   3   0        8.26        0.00      9.47 o
   5   3   0       29.58       13.66     12.41 o
   6   3   0        0.53      -12.85     12.85 o
   7   3   0        3.14      -13.43     16.22 o
   8   3   0       21.55       22.69      8.15 o
   9   3   0       13.92       25.84      9.62 o
  10   3   0        1.71        8.00     21.22 o
  -9   4   0        5.26      -10.42     17.33 o
  -8   4   0       16.87       25.03     17.47 o
  -7   4   0       25.04       39.20      7.27 o
  -6   4   0      160.36      176.27     11.45 o
  -5   4   0      134.40      129.94      8.88 o
  -4   4   0        3.16       -4.40      9.91 o
  -3   4   0      770.96      856.01     24.15 o
  -2   4   0        7.00       -5.07      6.83 o
  -1   4   0      941.67      886.19     24.67 o
   0   4   0      975.09      998.25     16.92 o
   1   4   0     1656.95     1667.61     30.98 o
   2   4   0     6693.89     6526.49     66.29 o
   3   4   0     2103.97     2144.37     42.87 o
   4   4   0       80.16       84.28      6.09 o
   5   4   0      234.40      222.74      9.98 o
   6   4   0       18.48       33.18      6.31 o
   7   4   0      455.10      459.94     17.25 o
   8   4   0       11.24        5.95     16.59 o
   9   4   0        0.01       27.97     15.12 o
  10   4   0       26.97       57.85     10.65 o
  -9   5   0       95.82       54.11     28.41 o
  -8   5   0        1.77      -18.87     18.87 o
  -7   5   0       60.12       75.84      9.54 o
  -6   5   0      123.81      138.39     10.50 o
  -5   5   0        2.13        1.47     13.07 o
  -4   5   0      490.96      464.71     13.66 o
  -3   5   0      567.94      601.12     18.28 o
  -2   5   0      855.14      895.66     25.84 o
  -1   5   0      267.05      253.94      7.93 o
   0   5   0      168.69      166.95      4.13 o
   1   5   0     1553.31     1522.69     33.62 o
   2   5   0      210.84      245.57      7.34 o
   3   5   0      508.56      547.45     15.93 o
   4   5   0     4222.87     3977.90     71.51 o
   5   5   0      363.43      350.70     12.33 o
   6   5   0       54.08       66.66      7.64 o
   7   5   0      165.90      162.47     11.53 o
   8   5   0        2.64        2.06     14.17 o
   9   5   0       30.93       30.69     19.31 o
  10   5   0        0.00        2.72     17.77 o
  -8   6   0        0.00       -2.50     14.68 o
  -7   6   0       67.63       73.05     10.20 o
  -6   6   0       32.55       -5.51     20.34 o
  -5   6   0      902.68      902.41     25.99 o
  -4   6   0      152.47      144.48      8.96 o
  -3   6   0      235.71      237.64      9.76 o
  -2   6   0     1624.97     1784.93     45.08 o
  -1   6   0        8.29        3.38      7.64 o
   0   6   0      286.70      334.53      5.72 o
   1   6   0     1477.15     1556.39     38.25 o
   2   6   0       26.97       23.71      4.33 o
   3   6   0       40.86       63.36      5.80 o
   4   6   0     1371.91     1268.38     37.66 o
   5   6   0        9.35       14.32     11.82 o
   6   6   0       30.54       28.85      6.97 o
   7   6   0       16.31       -8.88     15.20 o
   8   6   0       16.99        2.06     13.66 o
   9   6   0        4.37      -16.74     17.40 o
  10   6   0        3.82      -13.80     24.45 o
  -8   7   0       20.74       10.42     19.90 o
  -7   7   0       22.33      -13.43     19.82 o
  -6   7   0      378.91      395.04     16.81 o
  -5   7   0        0.46        0.00     14.46 o
  -4   7   0      456.24      457.81     15.78 o
  -3   7   0      495.68      494.08     15.34 o
  -2   7   0     1023.82     1031.62     30.17 o
  -1   7   0      201.82      185.37      8.22 o
   0   7   0       14.70       22.27      3.97 o
   1   7   0        6.72        0.88      9.76 o
   2   7   0        4.59        8.52      8.52 o
   3   7   0      933.94      913.72     26.65 o
   4   7   0       77.01       70.04      6.68 o
   5   7   0      153.38      153.58      9.76 o
   6   7   0       69.30       53.74      9.10 o
   7   7   0        1.83       11.09     12.85 o
   8   7   0       63.20       40.75     24.74 o
   9   7   0       33.57       29.44     22.46 o
  -8   8   0       13.53       13.73     18.87 o
  -7   8   0      121.54      104.98     14.32 o
  -6   8   0       65.38       66.44     10.13 o
  -5   8   0        0.08       -4.11      6.90 o
  -4   8   0       34.50       40.60      7.49 o
  -3   8   0     1252.46     1331.59     38.10 o
  -2   8   0      127.37      111.59      8.08 o
  -1   8   0     2238.45     2211.18     57.70 o
   0   8   0      609.72      596.87     19.53 o
   1   8   0       16.83       15.05      4.77 o
   2   8   0      648.13      646.49     18.57 o
   3   8   0       37.61       40.23      6.02 o
   4   8   0       58.02       58.95      6.90 o
   5   8   0       23.53       16.00      7.27 o
   6   8   0      122.30      111.08     10.65 o
   7   8   0        0.22       11.16      6.17 o
   8   8   0        1.60        4.48     13.73 o
   9   8   0        0.00      -18.21     18.21 o
  -7   9   0       34.92       41.41     11.89 o
  -6   9   0        2.34       -2.20     15.34 o
  -5   9   0      372.01      376.47     16.89 o
  -4   9   0      442.35      403.85     16.96 o
  -3   9   0      257.68      264.15     13.14 o
  -2   9   0      458.43      453.41     14.32 o
  -1   9   0      640.87      602.81     18.57 o
   0   9   0      399.46      415.28      9.16 o
   1   9   0       44.69       22.91     11.82 o
   2   9   0       32.89       37.00      5.51 o
   3   9   0      521.47      503.61     10.33 o
   4   9   0       23.15       24.74      6.24 o
   5   9   0        0.87       -6.39     15.34 o
   6   9   0      707.20      719.24     21.58 o
   7   9   0        0.34      -14.24     14.83 o
   8   9   0       15.78       30.91      8.37 o
   9   9   0        2.72       -2.64     19.01 o
  -7  10   0        1.67      -21.07     21.07 o
  -6  10   0      289.94      309.37     18.43 o
  -5  10   0        6.50      -15.86     15.86 o
  -4  10   0       44.93       13.14     19.09 o
  -3  10   0       13.84        1.69     17.25 o
  -2  10   0      851.18      843.39     24.45 o
  -1  10   0      267.19      281.91     12.26 o
   0  10   0      357.22      371.32      9.21 o
   1  10   0       19.73       17.91      5.36 o
   2  10   0      456.83      458.77     14.39 o
   3  10   0      133.60      134.84     11.67 o
   4  10   0        0.02       -7.86     13.43 o
   5  10   0      482.28      457.81     17.40 o
   6  10   0        6.39        1.91     17.18 o
   7  10   0       12.88        0.00     20.41 o
   8  10   0        9.31       26.65     16.59 o
   9  10   0        1.11       13.58     18.65 o
  -6  11   0       34.89       46.32     23.57 o
  -5  11   0        7.36       -6.97     14.46 o
  -4  11   0       16.25        8.22     16.37 o
  -3  11   0       43.25       38.69      8.22 o
  -2  11   0       52.87       36.41     18.28 o
  -1  11   0        1.36        9.76     11.23 o
   0  11   0        1.01       -9.64      9.64 o
   1  11   0      112.39      116.66      9.10 o
   2  11   0        2.44       24.52     12.85 o
   3  11   0       97.93       94.70      9.69 o
   4  11   0       18.89        6.90     12.48 o
   5  11   0       93.16      105.94     10.28 o
   6  11   0       76.08       77.67      9.76 o
   7  11   0       47.11       36.49     20.63 o
   8  11   0       13.30       10.20     16.08 o
  -6  12   0       44.62       46.69     12.26 o
  -5  12   0        9.95       32.45     18.50 o
  -4  12   0       34.49       20.04     18.50 o
  -3  12   0       52.59       26.58     20.78 o
  -2  12   0       57.84       39.20      9.18 o
  -1  12   0       87.20       76.64      9.69 o
   0  12   0      863.49      861.91     18.27 o
   1  12   0      204.09      184.27     11.75 o
   2  12   0        2.78       19.01     14.54 o
   3  12   0       34.27       29.66      7.64 o
   4  12   0      336.37      356.06     15.93 o
   5  12   0       10.47       -4.04     16.15 o
   6  12   0        0.66       -8.81     15.64 o
   7  12   0       12.90        2.42     18.87 o
   8  12   0        0.28       -2.64     18.35 o
  -5  13   0        0.51       24.30     15.49 o
  -4  13   0       18.78        9.69     16.44 o
  -3  13   0        0.04       11.16     15.34 o
  -2  13   0        2.87        2.13     15.64 o
  -1  13   0        5.64       -5.95     15.05 o
   0  13   0       44.34       32.59     12.00 o
   1  13   0      366.55      326.25     16.67 o
   2  13   0      215.01      226.85     13.14 o
   3  13   0       19.99       -3.96     19.16 o
   4  13   0       33.35       22.61     20.04 o
   5  13   0      189.39      217.16     14.54 o
   6  13   0       35.24       18.94     20.34 o
   7  13   0       25.13       23.13     22.24 o
  -4  14   0       19.88       -2.64     19.09 o
  -3  14   0       44.35       42.58      9.62 o
  -2  14   0        2.00       17.62      8.08 o
  -1  14   0       30.03       24.15     22.02 o
   0  14   0      230.42      206.37     10.11 o
   1  14   0      344.88      329.04     17.69 o
   2  14   0       96.95      101.97     11.01 o
   3  14   0       72.05       67.10     10.35 o
   4  14   0       17.67       36.41      8.74 o
   5  14   0       10.19       16.52     16.52 o
   6  14   0        3.23      -12.70     17.77 o
   7  14   0        9.94        8.22     17.11 o
  -3  15   0        0.35       -2.64     18.21 o
  -2  15   0        3.49       20.19     14.24 o
  -1  15   0        1.06       -4.85     16.30 o
   0  15   0       89.50       82.04     11.42 o
   1  15   0        0.21       18.06     16.00 o
   2  15   0      102.10       82.37     12.48 o
   3  15   0       21.23        4.70     18.65 o
   4  15   0       85.96       78.26     11.82 o
   5  15   0       29.84        2.57     21.73 o
  -1  16   0        4.71        0.00     17.03 o
   0  16   0       54.95       52.87      8.54 o
   1  16   0        3.48      -17.33     17.99 o
   2  16   0       33.48       25.18     18.21 o
   3  16   0       15.65       15.49     16.67 o
   4  16   0       32.44       43.90     10.13 o
   5  16   0        3.59       11.01     17.40 o
   1  17   0        2.49      -18.87     21.73 o
   2  17   0        7.49       13.73     18.79 o
  -4 -16   1        6.69       10.94     19.68 o
  -3 -16   1        1.61       24.01     21.14 o
  -2 -16   1        3.78        2.57     20.34 o
  -1 -16   1        5.98      -19.97     19.97 o
   0 -16   1        0.10        0.76     12.70 o
   1 -16   1       14.94        2.72     21.07 o
  -5 -15   1        1.99       10.57     19.01 o
  -4 -15   1       24.49       30.25     18.50 o
  -3 -15   1       88.92      108.21     13.07 o
  -2 -15   1       14.21       33.40     18.79 o
  -1 -15   1      142.46      132.44     12.92 o
   0 -15   1       27.57       14.02     22.76 o
   1 -15   1       50.02       50.58     10.35 o
   2 -15   1        0.56      -18.13     19.82 o
   3 -15   1        0.89       -8.15     18.21 o
  -6 -14   1        8.10       -2.64     22.17 o
  -5 -14   1      150.26      164.89     15.20 o
  -4 -14   1        1.25        4.40      9.10 o
  -3 -14   1        7.41        8.96     17.11 o
  -2 -14   1      395.85      405.98     18.79 o
  -1 -14   1       19.08       14.90     18.21 o
   0 -14   1      135.13      143.47      9.03 o
   1 -14   1        4.11       15.42      8.52 o
   2 -14   1       42.88       45.81      9.62 o
   3 -14   1       14.98        9.54      9.76 o
   4 -14   1        6.93        2.64     24.67 o
  -7 -13   1      125.19      146.76     14.76 o
  -6 -13   1       18.81       17.18     17.18 o
  -5 -13   1      121.36      147.78     12.63 o
  -3 -13   1       15.71       20.56     13.95 o
  -2 -13   1      203.15      205.93     14.10 o
  -1 -13   1       59.77       58.95      9.84 o
   0 -13   1      580.93      599.53     14.41 o
   1 -13   1      209.57      224.36     14.46 o
   2 -13   1      144.76      135.08     13.07 o
   3 -13   1       38.73       41.19      9.76 o
   4 -13   1        0.17       -4.92     17.77 o
   5 -13   1        3.41      -21.58     21.58 o
  -8 -12   1        0.30        0.00     15.20 o
  -7 -12   1      118.95      133.98     13.80 o
  -6 -12   1        1.90       13.73     17.77 o
  -5 -12   1       86.30       90.81     10.57 o
  -4 -12   1        9.69       -1.98     16.59 o
  -3 -12   1      125.63      143.45     11.60 o
  -2 -12   1      171.06      190.00     12.26 o
  -1 -12   1       11.61      -10.50     15.42 o
   0 -12   1        2.43        0.11     12.41 o
   1 -12   1      134.15      131.19     11.01 o
   2 -12   1      183.95      173.99     13.80 o
   3 -12   1       11.10        4.18     17.99 o
   4 -12   1       66.12       60.05     10.28 o
   5 -12   1        3.95        2.57     17.77 o
  -8 -11   1      100.01       88.32     13.88 o
  -7 -11   1       45.17       -9.47     21.14 o
  -6 -11   1       13.30      -12.92     21.07 o
  -5 -11   1       50.75       45.74      8.96 o
  -4 -11   1       61.86       49.63      9.76 o
  -3 -11   1       93.11       96.39      9.84 o
  -2 -11   1      484.86      492.61     16.89 o
  -1 -11   1       19.93        9.47     13.88 o
   0 -11   1        4.74        8.78      9.71 o
   1 -11   1      264.58      234.05     12.26 o
   2 -11   1     1004.92      981.70     28.34 o
   3 -11   1      112.65      113.06     11.09 o
   4 -11   1      407.30      413.91     18.43 o
   5 -11   1       10.85       11.75     18.06 o
   6 -11   1       99.47      109.98     12.48 o
  -8 -10   1        1.19        0.00     16.22 o
  -7 -10   1       34.99       31.20     19.16 o
  -6 -10   1        4.93       24.15     14.83 o
  -5 -10   1       26.57        9.03     17.62 o
  -4 -10   1       69.90       64.83      8.81 o
  -3 -10   1        1.02       -3.74      9.40 o
  -2 -10   1        1.62       12.92     10.87 o
  -1 -10   1      125.66      121.50      8.88 o
   0 -10   1        3.14        9.15      4.92 o
   1 -10   1        0.45      -13.73     13.73 o
   2 -10   1      269.06      268.55     13.07 o
   3 -10   1       17.75      -10.42     18.06 o
   4 -10   1        2.69        3.38      7.12 o
   5 -10   1      161.07      153.00     12.55 o
   6 -10   1       49.16       44.93     11.16 o
   7 -10   1       15.13        0.00     21.36 o
  -9  -9   1        1.45      -21.29     21.29 o
  -8  -9   1       60.09       33.55     24.45 o
  -7  -9   1       16.70       22.69      7.86 o
  -6  -9   1       22.20       24.59     16.81 o
  -5  -9   1      302.85      282.65     13.95 o
  -4  -9   1       40.07       18.06     15.20 o
  -3  -9   1       87.62       78.95      5.16 o
  -2  -9   1        0.45        3.89      9.69 o
  -1  -9   1      166.39      140.96      8.30 o
   0  -9   1      422.00      397.25      9.16 o
   1  -9   1        2.64       -1.32     12.19 o
   2  -9   1        2.89       -2.86     11.97 o
   3  -9   1        6.00       -3.16     13.73 o
   4  -9   1     1983.50     1882.06     57.26 o
   5  -9   1       68.35       75.69      9.40 o
   6  -9   1       40.48       36.12     18.87 o
   7  -9   1       19.04       38.91     20.56 o
  -9  -8   1       19.86       15.64     21.22 o
  -8  -8   1        1.09       -2.28     16.74 o
  -7  -8   1        9.01       16.08     15.86 o
  -6  -8   1       46.97       49.41      8.66 o
  -5  -8   1        0.52       -7.78     12.19 o
  -4  -8   1      758.66      746.33     22.83 o
  -3  -8   1       85.75       78.63      7.12 o
  -2  -8   1       58.03       48.60      5.87 o
  -1  -8   1       10.28       -7.78     11.16 o
   0  -8   1      116.66      116.21      5.22 o
   1  -8   1      349.31      330.15     11.53 o
   2  -8   1       62.96       49.92      6.68 o
   3  -8   1      102.67      121.43      9.18 o
   4  -8   1        8.67      -11.23     14.61 o
   5  -8   1       17.47       10.20      7.64 o
   6  -8   1        4.02        0.00     13.66 o
   7  -8   1        5.59       19.09     14.76 o
   8  -8   1       12.75       24.89     18.50 o
  -9  -7   1       29.20       39.35      9.91 o
  -8  -7   1       11.72       13.29     17.18 o
  -7  -7   1       76.35       81.64      9.40 o
  -6  -7   1      105.82      114.97     10.35 o
  -5  -7   1        1.55        8.74     13.29 o
  -4  -7   1      381.17      433.07     13.29 o
  -3  -7   1      281.98      286.10     10.65 o
  -2  -7   1       43.29       36.63      5.21 o
  -1  -7   1      181.42      189.41      8.15 o
   0  -7   1     1577.22     1594.63     25.41 o
   1  -7   1       19.81       26.87      4.77 o
   2  -7   1      187.13      160.92      8.37 o
   3  -7   1       18.93       28.41      5.80 o
   4  -7   1       24.41       14.68     16.30 o
   5  -7   1      235.82      279.20     14.17 o
   6  -7   1      150.16      169.29     12.63 o
   7  -7   1        5.88       11.23     16.37 o
   8  -7   1       12.99       31.42     21.29 o
  -9  -6   1       12.27      -22.02     22.02 o
  -8  -6   1        1.34       21.51     15.49 o
  -7  -6   1        0.97      -16.22     16.22 o
  -6  -6   1      213.07      194.99     11.75 o
  -5  -6   1      184.08      194.99     10.42 o
  -4  -6   1       29.79       17.77     12.77 o
  -3  -6   1      374.66      333.89     10.65 o
  -2  -6   1      429.29      476.90     13.73 o
  -1  -6   1      140.93      142.50      6.75 o
   0  -6   1       16.66       13.20      4.77 o
   1  -6   1      107.49      105.20      6.17 o
   2  -6   1       95.29       87.88      6.31 o
   3  -6   1      457.64      495.70     15.27 o
   4  -6   1       53.66       75.25      7.05 o
   5  -6   1       15.56       25.47     13.29 o
   6  -6   1      106.76       96.69     10.72 o
   7  -6   1      157.23      158.06     13.36 o
   8  -6   1        2.06      -19.75     19.75 o
 -10  -5   1        0.41       -5.58     23.27 o
  -9  -5   1        0.68      -17.55     17.55 o
  -8  -5   1       76.81       96.25      9.98 o
  -7  -5   1      346.66      359.36     16.15 o
  -6  -5   1       54.19       59.03      8.37 o
  -5  -5   1      106.99       95.59      8.15 o
  -4  -5   1        1.65      -11.09     11.09 o
  -3  -5   1     3030.97     3024.83     55.94 o
  -2  -5   1     1128.83     1080.96     31.79 o
  -1  -5   1       21.95       32.16      3.74 o
   0  -5   1      241.44      246.65      5.53 o
   1  -5   1      837.80      921.13     24.59 o
   2  -5   1      568.05      672.40     20.92 o
   3  -5   1       70.81       71.14      6.24 o
   4  -5   1      422.99      457.37     13.88 o
   5  -5   1       38.37       40.97      7.27 o
   6  -5   1      217.23      197.85     12.99 o
   7  -5   1       12.48       10.06     15.42 o
   8  -5   1       42.06       51.68     10.28 o
   9  -5   1       81.00       45.88     27.90 o
 -10  -4   1        0.05       35.75     18.06 o
  -9  -4   1        2.30      -21.14     21.14 o
  -8  -4   1      182.35      185.81     13.58 o
  -7  -4   1       61.56       40.89      9.47 o
  -6  -4   1      207.69      187.06     11.60 o
  -5  -4   1      481.28      484.10     13.73 o
  -4  -4   1      692.75      659.19     21.22 o
  -3  -4   1      933.89      964.96     26.65 o
  -2  -4   1     2843.90     2676.33     45.22 o
  -1  -4   1     3093.28     3125.26     44.78 o
   0  -4   1      286.66      292.14      5.79 o
   1  -4   1     1861.81     1869.06     36.41 o
   2  -4   1        2.73        9.76      8.08 o
   3  -4   1       17.49       10.13     10.28 o
   4  -4   1      106.59       98.01      7.05 o
   5  -4   1      119.20      137.95      9.10 o
   6  -4   1       54.44       55.72      8.00 o
   7  -4   1        1.86       26.72     13.51 o
   8  -4   1       37.03       37.96     10.13 o
   9  -4   1       44.97      -20.78     24.37 o
 -10  -3   1       14.55       30.10     18.72 o
  -9  -3   1        0.65      -19.01     20.70 o
  -8  -3   1       37.33       37.51      9.10 o
  -7  -3   1       26.72       29.37     17.40 o
  -6  -3   1      468.09      472.86     15.34 o
  -5  -3   1      403.81      357.02     12.11 o
  -4  -3   1       60.19       58.58      5.87 o
  -3  -3   1     1710.89     1816.42     39.28 o
  -2  -3   1      173.09      156.89      5.73 o
  -1  -3   1    11209.03    10903.83     72.75 o
   0  -3   1      382.62      380.55      7.86 o
   1  -3   1     1820.18     1894.46     31.94 o
   2  -3   1     3419.81     3450.05     49.92 o
   3  -3   1      386.78      386.16     11.38 o
   4  -3   1      138.60      139.19      7.41 o
   5  -3   1      278.91      230.52     10.35 o
   6  -3   1        0.39        4.63      5.58 o
   7  -3   1       22.58       21.44      8.00 o
   8  -3   1      212.43      231.40     15.34 o
   9  -3   1        1.05       -2.50     17.18 o
 -10  -2   1        6.99       21.88     16.89 o
  -9  -2   1        9.72       18.94     19.53 o
  -8  -2   1        2.56       -1.98     13.80 o
  -7  -2   1       92.91       94.70      9.69 o
  -6  -2   1      113.62      107.33      9.10 o
  -5  -2   1       93.73      109.53      7.93 o
  -4  -2   1      121.24      117.83      6.39 o
  -3  -2   1      187.54      189.04      6.46 o
  -2  -2   1    13425.76    12812.69     82.89 o
  -1  -2   1       16.19       10.20      6.75 o
   0  -2   1       22.71       24.27      2.31 o
   1  -2   1     4919.52     4709.84     43.61 o
   2  -2   1       35.33       32.96      3.74 o
   3  -2   1      293.86      291.46      8.66 o
   4  -2   1      964.52      958.57     27.31 o
   5  -2   1      126.11      141.54      8.30 o
   6  -2   1      184.94      187.72     11.53 o
   7  -2   1      140.25      153.22     11.38 o
   8  -2   1        2.34       12.63     15.49 o
   9  -2   1        3.51        9.25      9.40 o
 -10  -1   1       14.20       -5.51     19.82 o
  -9  -1   1       16.03       14.24     17.47 o
  -8  -1   1       11.70       14.39     16.81 o
  -7  -1   1        9.86       -8.59     14.68 o
  -6  -1   1        0.33        9.84     11.53 o
  -5  -1   1       55.62       52.56      6.17 o
  -4  -1   1      835.13      761.90     23.20 o
  -3  -1   1      196.47      191.83      6.53 o
  -2  -1   1      679.03      695.97     19.31 o
  -1  -1   1      666.02      687.53     15.05 o
   0  -1   1     8054.30     7834.59    141.03 o
   1  -1   1      169.40      204.61      6.39 o
   2  -1   1     1084.74     1006.00     22.83 o
   3  -1   1      314.12      284.19      9.10 o
   4  -1   1        4.77       12.48      8.81 o
   5  -1   1        0.00        4.55      9.98 o
   6  -1   1        1.34       -8.44     11.38 o
   7  -1   1      101.05      120.11     11.23 o
   8  -1   1       64.41       52.12      9.69 o
   9  -1   1        0.30       21.29     15.86 o
  10  -1   1        8.33       27.46     18.57 o
 -10   0   1        1.77      -22.76     22.76 o
  -9   0   1       56.45       70.62     11.53 o
  -8   0   1      119.71      118.05     11.97 o
  -7   0   1        4.37        3.45     14.32 o
  -6   0   1       18.90        7.12     12.48 o
  -5   0   1      126.70      105.72      7.71 o
  -4   0   1     3785.09     3592.47     61.59 o
  -3   0   1     2022.91     1957.53     38.69 o
  -2   0   1       46.95       45.66      4.04 o
  -1   0   1        5.28       13.95      2.42 o
   2   0   1     4719.98     4576.30     44.49 o
   3   0   1      414.41      380.51     11.89 o
   4   0   1       13.57        6.90      4.26 o
   5   0   1     2729.51     2581.92     60.49 o
   6   0   1       59.60       70.26      7.12 o
   7   0   1      335.15      323.17     15.05 o
   8   0   1       15.68       24.01     13.88 o
   9   0   1       24.53       -2.35     20.34 o
  10   0   1       56.28       61.74     11.82 o
  -9   1   1       57.53       65.12     11.75 o
  -8   1   1      138.47      140.00     12.26 o
  -7   1   1       27.68       10.57     16.74 o
  -6   1   1       47.21       53.37      7.71 o
  -5   1   1        7.64       10.72     10.28 o
  -4   1   1      601.01      602.51     18.13 o
  -3   1   1       11.71       11.01      3.52 o
  -2   1   1     5204.21     5074.86     51.10 o
  -1   1   1      721.97      793.61     15.93 o
   1   1   1      516.85      474.70     11.23 o
   2   1   1    67597.20    56294.48    689.51 o
   3   1   1      656.44      660.44     19.01 o
   4   1   1     6118.52     5746.75     75.32 o
   5   1   1       58.80       23.86     13.95 o
   6   1   1       82.40       76.79      7.34 o
   7   1   1      206.84      201.52     12.70 o
   8   1   1       24.03       29.59     20.78 o
   9   1   1      125.23      134.20     13.95 o
  10   1   1        5.46       -2.64     20.41 o
  -9   2   1       56.75       34.80     23.86 o
  -8   2   1        0.00        6.46     16.30 o
  -7   2   1        0.58       -8.96     15.34 o
  -6   2   1       52.86       51.68      7.27 o
  -5   2   1        0.09      -11.53     11.53 o
  -4   2   1       25.82       29.59      4.70 o
  -3   2   1        0.57       -7.34      7.34 o
  -2   2   1     4031.72     3962.11     48.09 o
  -1   2   1     2484.99     2599.98     31.35 o
   0   2   1      525.88      541.51      8.67 o
   1   2   1       49.92       39.35      2.86 o
   2   2   1     2997.15     2922.86     36.49 o
   3   2   1      538.45      539.89     16.15 o
   4   2   1     1070.93     1028.76     27.75 o
   5   2   1     1550.90     1526.88     45.66 o
   6   2   1      483.85      482.48     14.68 o
   7   2   1        2.49       -8.15     13.95 o
   8   2   1       24.75       32.30      8.15 o
   9   2   1       78.04       67.61     11.45 o
  10   2   1        1.75       -7.93     20.92 o
  -9   3   1        8.49        5.14     14.46 o
  -8   3   1      331.63      369.13     17.91 o
  -7   3   1       14.18       -7.41     18.35 o
  -6   3   1       57.45       45.44      8.15 o
  -5   3   1       14.33        6.53     11.89 o
  -4   3   1      283.48      275.67      9.91 o
  -3   3   1      260.31      254.60      8.15 o
  -2   3   1     2239.52     2212.06     39.28 o
  -1   3   1      127.74      150.57      4.92 o
   0   3   1      360.33      354.43      7.76 o
   1   3   1    24294.44    21533.02    410.24 o
   2   3   1     1973.18     1903.42     32.16 o
   3   3   1     6665.26     6449.70     68.72 o
   4   3   1     1104.11     1097.62     29.29 o
   5   3   1       77.88       60.42      6.02 o
   6   3   1      618.37      543.42     18.43 o
   7   3   1       99.73      109.68     10.50 o
   8   3   1      166.21      138.02     12.99 o
   9   3   1       12.15       31.79     16.08 o
  10   3   1        0.02      -17.99     17.99 o
  -9   4   1       62.85       92.65     12.77 o
  -8   4   1        0.01       18.43     15.27 o
  -7   4   1      136.80      140.15     12.48 o
  -6   4   1       88.85       81.42      9.18 o
  -5   4   1      477.81      522.35     15.86 o
  -4   4   1      393.28      415.31     12.99 o
  -3   4   1       14.88       29.66      4.48 o
  -2   4   1     1497.33     1523.65     36.41 o
  -1   4   1     1500.70     1538.92     31.13 o
   0   4   1       54.92       63.63      4.74 o
   1   4   1     1415.92     1352.15     26.87 o
   2   4   1      140.33      144.26      5.43 o
   3   4   1        8.13       -3.60      9.10 o
   4   4   1       73.97       96.10      6.46 o
   5   4   1      358.86      349.16     11.75 o
   6   4   1       69.59       74.66      7.93 o
   7   4   1       28.92        9.98     17.25 o
   8   4   1       86.71       77.38     10.94 o
   9   4   1        5.23        2.28     15.93 o
  10   4   1       21.80        7.93     21.88 o
  -9   5   1        6.74        0.00     22.17 o
  -8   5   1       13.30       31.13     19.60 o
  -7   5   1       53.65       63.21      9.32 o
  -6   5   1      133.49      156.08     10.94 o
  -5   5   1      132.19      120.47     10.13 o
  -4   5   1      305.57      298.14     11.09 o
  -3   5   1      562.33      525.72     14.54 o
  -2   5   1      676.91      724.97     21.07 o
  -1   5   1      886.18      979.35     28.78 o
   0   5   1     4393.87     4461.06     38.39 o
   1   5   1      596.16      559.86     17.84 o
   2   5   1     5119.97     5040.13     62.48 o
   3   5   1      739.66      728.93     22.69 o
   4   5   1      148.93      178.62      8.15 o
   5   5   1      235.33      222.59      9.84 o
   6   5   1       74.26       29.95     16.59 o
   7   5   1       33.20       -3.38     15.20 o
   8   5   1       29.63       29.66     18.43 o
   9   5   1       26.58       20.78     22.24 o
  10   5   1       28.96       29.22     21.44 o
  -8   6   1        2.19        2.50     18.57 o
  -7   6   1       36.90       34.06      9.47 o
  -6   6   1       62.69       58.36      8.74 o
  -5   6   1        0.31      -14.24     14.76 o
  -4   6   1       88.58       99.18      7.78 o
  -3   6   1      522.27      526.60     15.42 o
  -2   6   1       28.31        7.56      9.32 o
  -1   6   1      201.22      182.14      7.19 o
   0   6   1        1.11        3.96      3.67 o
   1   6   1       18.52       14.68      3.96 o
   2   6   1      194.70      250.42      8.30 o
   3   6   1      902.47      873.85     27.31 o
   4   6   1     2803.95     2712.67     60.86 o
   5   6   1        1.13       -1.25     11.38 o
   6   6   1        3.22       -7.41     14.61 o
   7   6   1        0.80       13.80     13.58 o
   8   6   1      149.31      148.81     12.55 o
   9   6   1       20.98       23.35     16.89 o
  10   6   1       19.41       31.57     11.09 o
  -8   7   1       22.79       28.85     22.98 o
  -7   7   1       23.24       34.21      9.91 o
  -6   7   1        0.90      -11.75     14.39 o
  -5   7   1       80.69       76.50      9.18 o
  -4   7   1       30.68       17.18     14.46 o
  -3   7   1      814.41      894.04     26.72 o
  -2   7   1     1450.54     1707.18     47.28 o
  -1   7   1        0.05        9.62      6.90 o
   0   7   1      106.76      121.92      3.78 o
   1   7   1       31.27       28.93      4.70 o
   2   7   1      162.71      187.94      7.64 o
   3   7   1      112.19      102.12      7.12 o
   4   7   1      457.61      424.70     12.99 o
   5   7   1        4.66       13.36     12.11 o
   6   7   1       20.28        7.78     14.76 o
   7   7   1        0.50       10.79     13.88 o
   8   7   1       14.46       20.85     17.47 o
   9   7   1        4.71        0.00      9.62 o
  10   7   1        2.78      -24.96     24.96 o
  -8   8   1        0.04      -21.22     21.22 o
  -7   8   1        8.38       11.89     20.85 o
  -6   8   1      126.82      141.47     11.97 o
  -5   8   1      210.77      229.64     13.29 o
  -4   8   1      614.11      629.02     18.65 o
  -3   8   1       55.82       50.07      7.27 o
  -2   8   1        9.57      -11.97     11.97 o
  -1   8   1      262.56      273.10     10.20 o
   0   8   1      138.68      140.79     14.54 o
   1   8   1       38.66       45.52      5.29 o
   2   8   1        3.52        3.08      8.22 o
   3   8   1      215.28      192.05      9.25 o
   4   8   1      120.13      137.80      8.44 o
   5   8   1      109.77      123.92      8.30 o
   6   8   1       54.26       48.67      8.59 o
   7   8   1        1.80       -3.74     13.51 o
   8   8   1       54.60       65.93     10.50 o
   9   8   1        1.75      -12.33     19.23 o
  -7   9   1        1.82      -15.42     18.87 o
  -6   9   1       96.67      126.49     11.60 o
  -5   9   1      141.14      168.63     12.85 o
  -4   9   1      101.14       94.70      9.84 o
  -3   9   1        0.86        3.01     14.10 o
  -2   9   1      162.80      157.11      9.18 o
  -1   9   1       53.18       52.86      6.97 o
   0   9   1      509.83      511.26     10.58 o
   1   9   1     1676.35     1789.55     50.36 o
   2   9   1      864.39      774.82     23.13 o
   3   9   1      164.67      170.94      6.41 o
   4   9   1      135.70      132.51      8.88 o
   5   9   1        0.22       -6.17     13.29 o
   6   9   1      188.73      199.10     12.33 o
   7   9   1       13.69       -3.96     15.78 o
   8   9   1        1.20       17.99     13.88 o
   9   9   1       14.18       12.70     17.47 o
  -7  10   1        1.11        8.22     19.53 o
  -6  10   1       80.83       76.79     11.60 o
  -5  10   1        1.04      -16.59     16.59 o
  -4  10   1      165.41      143.31     12.11 o
  -3  10   1      682.02      705.22     22.17 o
  -2  10   1      955.49      904.39     25.84 o
  -1  10   1      434.59      483.44     15.93 o
   0  10   1      110.68      120.87      5.92 o
   1  10   1      162.96      182.66      9.69 o
   2  10   1        1.68       11.89     11.01 o
   3  10   1        3.77       11.19      9.69 o
   4  10   1      243.42      256.95     11.82 o
   5  10   1       35.03       39.13      7.34 o
   6  10   1       92.82       96.83     10.13 o
   7  10   1       24.87       24.96      8.52 o
   8  10   1        2.42       -2.35     17.11 o
   9  10   1        0.20       15.86     15.86 o
  -6  11   1       19.45       13.21     10.57 o
  -5  11   1        0.48      -17.47     17.47 o
  -4  11   1       52.73       42.95      9.54 o
  -3  11   1      134.69      136.70     11.45 o
  -2  11   1      352.93      350.92     15.12 o
  -1  11   1        0.63       17.40     11.53 o
   0  11   1        1.66        0.00      8.80 o
   1  11   1     1211.27     1241.74     38.03 o
   2  11   1       26.67       25.11      6.97 o
   3  11   1       18.36       18.87      7.49 o
   4  11   1       87.18       81.56      9.32 o
   5  11   1       23.70        9.03     16.44 o
   6  11   1       42.32       58.51      8.59 o
   7  11   1        3.18       13.21     17.91 o
   8  11   1        4.26       -7.41     21.36 o
   9  11   1        8.94       30.32     18.87 o
  -6  12   1       18.20       -5.51     23.86 o
  -5  12   1        9.84       23.64      9.18 o
  -4  12   1        5.17       -2.20     16.00 o
  -3  12   1       15.47       24.15     14.76 o
  -2  12   1       26.25        9.40     17.69 o
  -1  12   1       18.53      -14.54     14.54 o
   0  12   1       47.64       44.88      5.84 o
   1  12   1      212.28      190.29     11.75 o
   2  12   1       16.82       23.42     13.80 o
   3  12   1      135.21      132.37     11.16 o
   4  12   1        0.10       -9.10     14.24 o
   5  12   1       22.66       25.84      7.78 o
   6  12   1        5.26        8.52     14.46 o
   7  12   1        4.23       16.37     17.40 o
   8  12   1        0.00       -2.57     18.94 o
  -5  13   1        2.59      -20.12     20.12 o
  -4  13   1      119.94      118.49     12.19 o
  -3  13   1      137.27      147.27     12.92 o
  -2  13   1        7.12        6.17     16.37 o
  -1  13   1        0.12       17.47     11.16 o
   0  13   1      178.69      153.68     10.72 o
   1  13   1      119.87      114.82      9.98 o
   2  13   1      699.70      695.82     20.92 o
   3  13   1       44.95       28.63     15.20 o
   4  13   1        7.01       13.95     13.95 o
   5  13   1       23.88      -10.57     18.06 o
   6  13   1      107.61      125.47     12.48 o
   7  13   1       13.16        4.99     18.65 o
   8  13   1       12.86       -2.72     17.55 o
  -4  14   1        7.08      -15.56     21.00 o
  -3  14   1       70.52       71.95     11.45 o
  -2  14   1      131.11      162.83     13.58 o
  -1  14   1       61.36       58.95      9.69 o
   0  14   1       14.94        9.89     11.32 o
   1  14   1       66.52       61.89      9.32 o
   2  14   1      121.20      122.24     11.38 o
   3  14   1       49.85       43.98     22.10 o
   4  14   1      123.76      119.15     12.70 o
   5  14   1       87.15      102.71     11.67 o
   6  14   1        0.12        0.00     18.06 o
   7  14   1       33.73       21.22     21.88 o
  -3  15   1       23.29       18.28     18.28 o
  -2  15   1        2.48        4.92     19.45 o
  -1  15   1       19.84      -16.44     17.11 o
   0  15   1       12.05       13.07      7.94 o
   1  15   1        5.41       19.75     14.76 o
   2  15   1      103.17       94.56     10.87 o
   3  15   1      106.90       95.66     12.41 o
   4  15   1       17.79       16.74     10.13 o
   5  15   1        1.38      -18.50     18.50 o
   6  15   1       26.92       15.86     18.28 o
  -2  16   1        0.00      -13.51     18.87 o
  -1  16   1        2.37      -17.25     17.25 o
   0  16   1        0.70        2.34     11.38 o
   1  16   1        1.21        4.85     16.00 o
   2  16   1       93.64       78.11     13.14 o
   3  16   1        5.44        4.99     17.69 o
   4  16   1       13.62       23.05     16.00 o
   5  16   1        1.51       -8.00     17.91 o
   0  17   1       19.20       19.95     14.06 o
   1  17   1        3.15      -20.04     20.04 o
   2  17   1       12.77        8.00     16.67 o
   3  17   1        0.06        0.00     18.87 o
  -3 -16   2        1.04      -19.38     20.12 o
  -2 -16   2       62.63       72.90     12.19 o
  -1 -16   2       52.10       68.50     11.53 o
   0 -16   2      177.79      176.12     11.36 o
  -5 -15   2        7.94       21.95     22.61 o
  -4 -15   2        0.00        5.21     17.40 o
  -3 -15   2       11.06       12.77     16.30 o
  -2 -15   2        4.63       22.32     16.67 o
  -1 -15   2       66.60       97.79     11.38 o
   0 -15   2        7.14        3.83     13.59 o
   1 -15   2        0.77       -2.57     13.73 o
   2 -15   2        2.59       10.65     19.16 o
  -6 -14   2       16.71       35.09     10.79 o
  -5 -14   2        0.61       -7.64     17.11 o
  -4 -14   2       14.47       14.54     14.54 o
  -3 -14   2       47.55       58.14     10.94 o
  -2 -14   2       45.80       40.89     20.78 o
  -1 -14   2        0.74       17.69     15.64 o
   0 -14   2       11.00       21.52      7.81 o
   1 -14   2      351.22      369.28     19.38 o
   2 -14   2        0.90      -16.52     16.52 o
   3 -14   2       68.37       67.76     12.70 o
  -7 -13   2       63.95       57.41     12.33 o
  -6 -13   2       16.70       35.75     19.16 o
  -5 -13   2       22.97      -20.34     20.34 o
  -4 -13   2        4.31       -4.48     12.99 o
  -3 -13   2       41.34       36.49     19.53 o
  -2 -13   2        1.16        0.00     16.81 o
  -1 -13   2        6.85      -15.05     15.05 o
   0 -13   2        6.12        6.65     13.36 o
   1 -13   2      136.67      149.99     13.14 o
   2 -13   2        0.15      -13.36     17.25 o
   3 -13   2       17.07       -7.05     18.65 o
   4 -13   2        5.53        2.50     16.59 o
  -7 -12   2      104.27       76.13     12.92 o
  -6 -12   2       19.24       15.64      9.47 o
  -5 -12   2      292.42      313.92     16.89 o
  -4 -12   2       63.65       65.85      9.76 o
  -3 -12   2      697.51      721.30     22.10 o
  -2 -12   2        4.02       16.96     12.63 o
  -1 -12   2      172.27      174.14     12.11 o
   0 -12   2      549.83      571.84     13.85 o
   1 -12   2      101.55       91.25     10.65 o
   2 -12   2      140.28      138.68     12.48 o
   3 -12   2      195.80      195.28     14.17 o
   4 -12   2       53.11       58.36     11.23 o
  -8 -11   2       81.83      102.12     12.63 o
  -7 -11   2        5.64       19.68     17.40 o
  -6 -11   2      122.39      141.10     11.97 o
  -5 -11   2      185.63      162.47     12.70 o
  -4 -11   2        5.98       10.87      6.75 o
  -3 -11   2       72.67       69.89     10.06 o
  -2 -11   2        1.76       -1.69     14.39 o
  -1 -11   2       83.55       78.04      9.69 o
   0 -11   2       12.06        7.14     18.10 o
   1 -11   2       64.17       61.52      9.10 o
   2 -11   2      622.52      680.11     21.29 o
   3 -11   2      106.88      115.41     11.09 o
   4 -11   2       36.90       33.62      8.96 o
   5 -11   2       23.06       33.55     19.75 o
   6 -11   2       75.60       71.43     13.51 o
  -8 -10   2       50.92       26.06     23.57 o
  -7 -10   2        8.36        4.63     18.28 o
  -6 -10   2      281.18      274.57     15.71 o
  -5 -10   2       18.50        5.65     15.71 o
  -4 -10   2      354.27      329.85     15.34 o
  -3 -10   2        2.25        0.13     18.32 o
  -2 -10   2       97.72      103.59      9.03 o
  -1 -10   2      317.44      289.99     13.51 o
   0 -10   2      468.81      438.57     11.00 o
   1 -10   2       31.56       51.83      7.12 o
   2 -10   2      119.58      121.72     10.28 o
   3 -10   2      475.42      453.63     17.99 o
   4 -10   2      166.29      140.52     12.19 o
   5 -10   2       27.11       49.26      8.88 o
   6 -10   2      213.59      211.58     17.84 o
   7 -10   2        0.38      -20.56     20.56 o
  -8  -9   2       22.02       29.22      9.84 o
  -7  -9   2       47.67       55.65      9.54 o
  -6  -9   2      130.46      129.72     10.79 o
  -5  -9   2      359.39      354.81     15.64 o
  -4  -9   2        2.26      -13.43     13.43 o
  -3  -9   2        7.81       18.18      7.90 o
  -2  -9   2        0.31       -6.83     11.16 o
  -1  -9   2       44.82       40.82      6.39 o
   0  -9   2        1.33       10.00      7.23 o
   1  -9   2       65.84       74.15      7.71 o
   2  -9   2        2.20       16.30     11.38 o
   3  -9   2       17.87       17.91     15.86 o
   4  -9   2      197.37      203.36     12.77 o
   5  -9   2       12.36      -12.26     16.59 o
   6  -9   2       16.17       13.73     14.83 o
   7  -9   2       24.69       31.49     20.34 o
  -9  -8   2       17.05       32.38     18.72 o
  -8  -8   2        1.56       21.51     14.90 o
  -7  -8   2      177.62      162.47     12.26 o
  -6  -8   2       40.95       37.81      7.86 o
  -5  -8   2        4.59        0.00     11.38 o
  -4  -8   2      795.88      772.40     24.08 o
  -3  -8   2      193.94      210.63      9.91 o
  -2  -8   2       68.04       68.57      7.12 o
  -1  -8   2       77.94       94.04      6.97 o
   0  -8   2       14.64       15.50      4.39 o
   1  -8   2      103.33      101.61      7.12 o
   2  -8   2      380.51      400.33     13.21 o
   3  -8   2       11.73       10.28     14.02 o
   4  -8   2       18.80        3.30     15.27 o
   5  -8   2       36.77       30.25     17.69 o
   6  -8   2       25.97       29.95     15.12 o
   7  -8   2        0.30        2.42     16.89 o
   8  -8   2       36.16       37.96     12.41 o
  -9  -7   2        6.62       28.78     19.09 o
  -8  -7   2       43.18       47.72     10.28 o
  -7  -7   2        0.07        4.04     11.31 o
  -6  -7   2       53.41       24.74     19.53 o
  -5  -7   2       21.25       -1.54     13.95 o
  -4  -7   2       73.80       78.77      7.19 o
  -3  -7   2      306.55      328.02     11.60 o
  -2  -7   2       21.43       11.01      4.92 o
  -1  -7   2       36.66       41.19      5.21 o
   0  -7   2       41.72       37.12      3.08 o
   1  -7   2      133.92      130.46      7.78 o
   2  -7   2      242.97      234.85      9.98 o
   3  -7   2      251.16      263.04     11.38 o
   4  -7   2      368.95      369.28     13.95 o
   5  -7   2        0.11        0.00     16.52 o
   6  -7   2        8.03       -3.96     15.93 o
   7  -7   2       12.54      -17.62     17.62 o
   8  -7   2        3.71       -0.73      9.76 o
  -9  -6   2       13.84       10.20     17.33 o
  -8  -6   2        0.51        8.88     17.84 o
  -7  -6   2       16.21       11.53     17.62 o
  -6  -6   2      122.17      115.55     10.50 o
  -5  -6   2      178.58      175.83      9.84 o
  -4  -6   2     1314.99     1290.92     39.20 o
  -3  -6   2        9.31        9.84      9.84 o
  -2  -6   2     2906.16     2856.56     59.32 o
  -1  -6   2      113.21      109.90      6.39 o
   0  -6   2       26.27       29.09      6.27 o
   1  -6   2      177.13      165.40      7.71 o
   2  -6   2      349.12      342.26     10.94 o
   3  -6   2      786.09      797.28     25.03 o
   4  -6   2      179.14      176.20     10.06 o
   5  -6   2       82.56       90.74      9.69 o
   6  -6   2      125.18      139.85     11.31 o
   7  -6   2       12.59       23.57     18.06 o
   8  -6   2        4.49      -22.61     22.61 o
  -9  -5   2        0.03       -4.99     19.09 o
  -8  -5   2       21.26       15.20     16.08 o
  -7  -5   2       80.87       59.10     10.87 o
  -6  -5   2       76.20       61.96      9.32 o
  -5  -5   2       16.00       30.76      6.02 o
  -4  -5   2      647.04      613.23     18.13 o
  -3  -5   2        0.20        7.93      8.88 o
  -2  -5   2       28.79       34.95      4.99 o
  -1  -5   2      191.24      232.65      7.41 o
   0  -5   2       64.44       59.54      3.35 o
   1  -5   2      127.35      113.21      6.02 o
   2  -5   2        0.07       10.13      6.75 o
   3  -5   2       44.29       37.74      5.65 o
   4  -5   2      112.23       87.66      7.34 o
   5  -5   2      190.65      174.43     11.01 o
   6  -5   2        0.01       15.71     13.21 o
   7  -5   2       28.94       35.90      8.59 o
   8  -5   2        7.54       14.24     20.19 o
   9  -5   2       45.22       43.24     22.61 o
  -9  -4   2        1.98       19.75     18.50 o
  -8  -4   2        1.64      -19.45     19.45 o
  -7  -4   2       57.86       58.66      9.40 o
  -6  -4   2      521.11      548.33     17.25 o
  -5  -4   2      282.03      288.59     11.67 o
  -4  -4   2        0.27        2.20      7.71 o
  -3  -4   2      298.21      312.89      9.54 o
  -2  -4   2     4182.17     4249.83     60.49 o
  -1  -4   2       62.02       67.03      4.63 o
   0  -4   2       50.18       36.57      2.93 o
   1  -4   2      108.78       93.46      5.14 o
   2  -4   2       19.41       23.49      4.26 o
   3  -4   2      129.80      145.21      7.27 o
   4  -4   2     1103.77      995.50     30.32 o
   5  -4   2       26.31       25.11     13.21 o
   6  -4   2        2.52      -17.47     17.47 o
   7  -4   2        0.00       13.43     12.55 o
   8  -4   2        7.43       15.93     17.77 o
   9  -4   2        1.04       19.82      8.08 o
  -9  -3   2       26.13       29.37     17.99 o
  -8  -3   2       39.14       42.43      9.62 o
  -7  -3   2        1.46      -10.79     16.44 o
  -6  -3   2        1.31        0.00     13.36 o
  -5  -3   2      291.10      319.57     11.38 o
  -4  -3   2      173.31      174.43      8.08 o
  -3  -3   2      161.82      173.04      6.90 o
  -2  -3   2     4165.70     4067.68     54.47 o
  -1  -3   2     5118.26     4968.04     54.40 o
   0  -3   2      349.57      353.22     11.93 o
   1  -3   2     3225.47     3214.61     44.71 o
   2  -3   2       40.74       50.88      4.48 o
   3  -3   2     2184.38     2149.73     47.43 o
   4  -3   2      277.65      286.46     10.28 o
   5  -3   2      204.21      230.82     10.87 o
   6  -3   2       40.85       30.98      7.86 o
   7  -3   2      157.43      154.83     12.41 o
   8  -3   2       14.87       15.27     14.32 o
   9  -3   2        0.41      -21.95     21.95 o
  -9  -2   2       14.70       12.19     16.67 o
  -8  -2   2       69.78       61.96     10.13 o
  -7  -2   2       33.34       17.77     16.08 o
  -6  -2   2      423.57      425.22     15.20 o
  -5  -2   2       49.70       44.34      6.17 o
  -4  -2   2        4.82       12.70      8.96 o
  -3  -2   2      660.36      673.36     21.44 o
  -2  -2   2      128.33      148.15      5.36 o
  -1  -2   2    10194.91     9935.35     68.64 o
   0  -2   2    13379.42    12272.68     50.30 o
   1  -2   2    12140.00    11783.27     74.44 o
   2  -2   2     2934.99     2994.22     43.98 o
   3  -2   2       41.45       31.72      4.70 o
   4  -2   2       83.56       93.75      6.09 o
   5  -2   2      454.48      441.30     13.29 o
   6  -2   2       40.67       49.11      6.83 o
   7  -2   2       10.14       28.04     15.27 o
   8  -2   2       43.69       35.17      9.47 o
   9  -2   2        2.78       -2.42     17.62 o
  10  -2   2        0.47      -22.17     22.17 o
  -9  -1   2       11.68       17.03     19.01 o
  -8  -1   2       13.36       16.89     16.59 o
  -7  -1   2       24.03        8.88     14.98 o
  -6  -1   2       12.03        1.47     15.34 o
  -5  -1   2      420.18      415.45     13.36 o
  -4  -1   2       50.07       48.82      5.07 o
  -3  -1   2        0.03       -2.20      7.49 o
  -2  -1   2        0.14       -7.27      7.27 o
  -1  -1   2      239.41      256.95      7.78 o
   0  -1   2        0.18        1.28      3.87 o
   1  -1   2       16.69       26.21      3.01 o
   2  -1   2    10097.60     9821.92     71.95 o
   3  -1   2       16.50       10.28      8.52 o
   4  -1   2      379.42      358.70     10.20 o
   5  -1   2       32.91       40.08      5.73 o
   6  -1   2       24.40       23.35      6.09 o
   7  -1   2       13.85       18.72     13.73 o
   8  -1   2       31.25        8.15     17.03 o
   9  -1   2       68.50       47.06     25.33 o
  10  -1   2        0.06      -18.50     18.50 o
  -9   0   2        7.47        0.00     18.06 o
  -8   0   2        0.00       -6.39     16.08 o
  -7   0   2        6.77      -16.37     16.37 o
  -6   0   2       90.74       92.50      8.81 o
  -5   0   2       94.31       87.80      7.12 o
  -4   0   2        0.03        4.77      7.34 o
  -3   0   2     1284.64     1214.35     32.01 o
  -2   0   2      293.01      293.36      8.81 o
  -1   0   2     2320.77     2424.52     29.81 o
   0   0   2      374.14      445.04     15.31 o
   1   0   2      481.19      513.61     13.29 o
   2   0   2    17453.06    16814.74     88.10 o
   3   0   2     9533.48     9026.04     81.49 o
   4   0   2      219.89      228.17      8.59 o
   5   0   2      248.91      257.10     10.06 o
   6   0   2        1.83       20.41     11.75 o
   7   0   2        3.42        4.99     14.90 o
   8   0   2        2.49        0.00     16.89 o
   9   0   2       69.75       79.14     12.11 o
  10   0   2        0.01        0.00     19.68 o
  -9   1   2       13.62       19.90     18.65 o
  -8   1   2       22.52       28.04      9.25 o
  -7   1   2       38.19       10.87     16.59 o
  -6   1   2      203.65      189.56     11.67 o
  -5   1   2       67.18       67.17      6.83 o
  -4   1   2     1022.83      913.50     26.06 o
  -3   1   2      407.01      374.49     11.38 o
  -2   1   2      585.21      564.26     16.59 o
  -1   1   2     1116.22     1117.00     20.78 o
   0   1   2      137.48      136.04      4.63 o
   1   1   2       20.08       18.06      2.57 o
   2   1   2    19650.64    18198.09     89.05 o
   3   1   2      604.11      613.60     19.01 o
   4   1   2      837.18      802.79     22.98 o
   5   1   2      497.93      507.59     14.24 o
   6   1   2      386.45      369.13     13.29 o
   7   1   2      343.74      350.19     15.42 o
   8   1   2        0.15        5.87     13.07 o
   9   1   2       19.57       15.86     19.38 o
  10   1   2       11.47       31.57     20.41 o
  -9   2   2       11.75       35.53     19.97 o
  -8   2   2        1.64       17.62     14.61 o
  -7   2   2       18.50       -9.18     17.55 o
  -6   2   2      273.67      249.24     12.99 o
  -5   2   2       92.62       82.44      7.56 o
  -4   2   2      501.02      580.34     16.96 o
  -3   2   2      690.90      704.63     20.19 o
  -2   2   2      545.20      495.84     14.98 o
  -1   2   2       26.36       12.55      6.75 o
   0   2   2      866.58      800.21     19.42 o
   1   2   2      522.40      574.32     14.24 o
   2   2   2    16618.28    15302.03     83.25 o
   3   2   2      198.71      198.73      6.68 o
   4   2   2     4461.19     4327.35     64.68 o
   5   2   2     1686.74     1633.99     41.55 o
   6   2   2     1587.06     1434.45     44.27 o
   7   2   2       55.59       58.00      9.25 o
   8   2   2      180.95      177.74     12.77 o
   9   2   2       81.57       89.20     11.31 o
  10   2   2       97.16      100.28     14.76 o
  -9   3   2        1.80       15.56     15.56 o
  -8   3   2        2.12       -6.75     17.99 o
  -7   3   2       29.93       15.12     18.21 o
  -6   3   2       16.65       14.46     15.49 o
  -5   3   2      164.59      161.15      8.88 o
  -4   3   2        0.97        3.16      9.54 o
  -3   3   2       33.22       30.17      4.26 o
  -2   3   2     2475.23     2550.72     42.65 o
  -1   3   2      929.13      869.45     22.32 o
   0   3   2       45.26       51.74      2.47 o
   1   3   2     3817.96     3905.66     39.28 o
   2   3   2     2753.44     2668.40     37.96 o
   3   3   2      266.49      255.34      7.27 o
   4   3   2      604.93      570.51     18.35 o
   5   3   2      444.61      464.49     14.68 o
   6   3   2      830.54      763.44     24.45 o
   7   3   2       16.13       21.73      6.97 o
   8   3   2      746.79      720.27     23.42 o
   9   3   2       37.68       22.39     19.53 o
  10   3   2       18.78       23.35     17.40 o
  -9   4   2        4.43       18.94      8.44 o
  -8   4   2      105.81      124.88     13.58 o
  -7   4   2        1.73       13.73     16.08 o
  -6   4   2      314.96      371.26     15.49 o
  -5   4   2        6.90       15.49     12.33 o
  -4   4   2       22.26        6.83     12.11 o
  -3   4   2      179.61      190.73      7.71 o
  -2   4   2      855.57      901.38     24.15 o
  -1   4   2        1.44       -4.11      7.05 o
   0   4   2     1261.29     1232.45     18.35 o
   1   4   2      343.30      346.30     10.87 o
   2   4   2       38.37       29.81      3.89 o
   3   4   2      686.66      673.73     20.63 o
   4   4   2      656.31      659.41     19.60 o
   5   4   2      182.19      165.48      8.88 o
   6   4   2       57.75       61.08      6.68 o
   7   4   2       38.84       37.88      8.15 o
   8   4   2      129.27      140.22     12.04 o
   9   4   2        6.28        0.00     17.40 o
  10   4   2       61.99       38.91     24.23 o
  -9   5   2       21.91       44.49     10.06 o
  -8   5   2       46.26       24.23     19.38 o
  -7   5   2      133.56      146.17     12.92 o
  -6   5   2        1.81      -15.42     15.42 o
  -5   5   2      150.61      137.95     10.06 o
  -4   5   2      293.64      286.17     11.38 o
  -3   5   2      960.11      919.22     27.60 o
  -2   5   2     2424.73     2461.15     49.78 o
  -1   5   2      175.52      170.91      6.31 o
   0   5   2       53.25       52.21      2.98 o
   1   5   2       96.63       83.84      4.92 o
   2   5   2      668.18      693.99     20.63 o
   3   5   2        3.27        8.52      3.60 o
   4   5   2      202.61      212.54      8.74 o
   5   5   2       47.23       43.90      6.31 o
   6   5   2        8.60       16.74     11.82 o
   7   5   2       88.11       84.21      9.10 o
   8   5   2        7.28      -13.58     15.64 o
   9   5   2       11.82        0.00     19.23 o
  10   5   2       46.02       36.56     18.50 o
  -8   6   2        0.27       -5.07     17.18 o
  -7   6   2      335.89      351.22     16.44 o
  -6   6   2       45.54       60.42      8.59 o
  -5   6   2      503.04      476.90     17.40 o
  -4   6   2      569.61      553.25     16.74 o
  -3   6   2       52.05       48.75      5.80 o
  -2   6   2        3.27        6.61     10.13 o
  -1   6   2     1744.57     1732.59     41.04 o
   0   6   2     2450.91     2611.81     46.77 o
   1   6   2        0.83        7.71      3.60 o
   2   6   2       32.03       35.53      4.04 o
   3   6   2      566.89      579.17     17.84 o
   4   6   2      181.12      176.12      8.52 o
   5   6   2        0.01        9.76      9.62 o
   6   6   2       23.21       26.43      6.17 o
   7   6   2        0.56       16.89     12.85 o
   8   6   2       11.55        3.96     17.77 o
   9   6   2        2.09      -16.08     18.50 o
  10   6   2       11.87       -5.29     23.05 o
  -8   7   2       75.82       99.55     12.99 o
  -7   7   2       46.04       36.41      9.76 o
  -6   7   2      101.87       94.19     10.35 o
  -5   7   2       27.12       34.65      8.30 o
  -4   7   2        9.12       -1.47     14.46 o
  -3   7   2      346.74      351.22     12.33 o
  -2   7   2      380.12      371.48     11.45 o
  -1   7   2      483.32      487.69     15.27 o
   0   7   2      580.51      589.54     10.47 o
   1   7   2      216.96      255.26      8.52 o
   2   7   2      906.60      851.24     24.59 o
   3   7   2       19.55        9.76      9.18 o
   4   7   2      166.24      179.50      8.88 o
   5   7   2      931.67      930.82     28.85 o
   6   7   2      214.24      228.61     12.04 o
   7   7   2       26.00       26.72      7.78 o
   8   7   2       49.79       53.01      9.76 o
   9   7   2        9.41       25.77     18.87 o
  10   7   2        2.82       -8.08     19.23 o
  -8   8   2        0.43      -16.67     21.51 o
  -7   8   2        8.46       -9.54     16.89 o
  -6   8   2        0.40        4.18     13.95 o
  -5   8   2       34.87       49.41      8.30 o
  -4   8   2      101.82       89.27      9.91 o
  -3   8   2      596.05      576.30     15.93 o
  -2   8   2        2.94       -9.76      9.76 o
  -1   8   2     5507.81     5768.70     87.44 o
   0   8   2     1412.03     1667.23     32.26 o
   1   8   2      111.89      119.81      6.83 o
   2   8   2     1957.95     1943.07     48.82 o
   3   8   2       65.81       50.58      5.95 o
   4   8   2      763.90      706.18     21.00 o
   5   8   2      319.47      332.64     12.70 o
   6   8   2       23.41       33.77      7.49 o
   7   8   2       58.81       61.30      9.10 o
   8   8   2       19.12       33.26      8.15 o
   9   8   2       17.05       21.66     21.66 o
  10   8   2       14.33      -19.23     22.17 o
  -7   9   2       14.15       46.25      9.91 o
  -6   9   2       77.88       78.77     11.23 o
  -5   9   2      146.08      148.59     12.63 o
  -4   9   2      108.42       98.45     10.28 o
  -3   9   2      156.11      142.79     10.65 o
  -2   9   2       30.44       38.10      6.09 o
  -1   9   2        2.23       -2.50      9.84 o
   0   9   2      201.25      243.21      7.03 o
   1   9   2       22.36       30.47      5.80 o
   2   9   2       17.56       13.66      9.69 o
   3   9   2      823.72      872.95     18.48 o
   4   9   2       82.42       66.00      6.97 o
   5   9   2       88.49       85.82      9.10 o
   6   9   2       84.26       90.01      9.84 o
   7   9   2       16.56        5.73     14.54 o
   8   9   2        8.20       -4.40     17.55 o
   9   9   2        0.77       12.48     15.93 o
  -7  10   2        6.59       -5.51     19.75 o
  -6  10   2        0.01      -18.21     18.21 o
  -5  10   2        2.21        4.26     17.47 o
  -4  10   2      212.10      230.30     13.73 o
  -3  10   2       26.25       24.52      7.05 o
  -2  10   2       32.99       25.70      7.19 o
  -1  10   2      488.58      479.47     14.76 o
   0  10   2        0.68       -0.66      7.13 o
   1  10   2       76.37       92.72      7.27 o
   2  10   2      948.49      880.39     27.46 o
   3  10   2      315.36      316.30     10.06 o
   4  10   2       21.46       13.21     14.10 o
   5  10   2      406.33      401.95     15.78 o
   6  10   2       94.05      101.90     10.13 o
   7  10   2        2.97       -8.08     14.32 o
   8  10   2       45.74       58.14     10.65 o
   9  10   2        2.18        2.57     16.96 o
  -6  11   2        2.48      -15.34     18.79 o
  -5  11   2       20.29       11.45     18.43 o
  -4  11   2       70.65       75.40      9.84 o
  -3  11   2       11.89       12.70     13.51 o
  -2  11   2       70.06       64.09      8.96 o
  -1  11   2      164.86      147.93     10.06 o
   0  11   2       45.82       54.98     10.68 o
   1  11   2      171.76      177.00     10.87 o
   2  11   2      397.62      368.61     13.80 o
   3  11   2        0.08       -4.55     11.53 o
   4  11   2      278.25      273.62     13.14 o
   5  11   2      103.99      106.74     10.57 o
   6  11   2       59.80       67.61      9.47 o
   7  11   2       64.07       56.38      9.32 o
   8  11   2       26.21       26.50     21.95 o
   9  11   2        2.52       21.51     15.20 o
  -6  12   2        3.55       16.37     16.37 o
  -5  12   2        6.16       14.76     17.03 o
  -4  12   2        3.26        0.00     16.08 o
  -3  12   2        0.61       21.88     12.77 o
  -2  12   2      142.00      120.25     11.38 o
  -1  12   2        0.80       -6.90     12.26 o
   0  12   2      344.33      313.04     10.07 o
   1  12   2      496.60      505.97     16.89 o
   2  12   2       76.77       72.02      9.03 o
   3  12   2      164.92      172.60     11.60 o
   4  12   2       27.59       26.50      7.34 o
   5  12   2       18.14       -9.47     17.47 o
   6  12   2       82.44       76.28     10.79 o
   7  12   2       38.86       37.29     10.20 o
   8  12   2       12.15       12.70     12.19 o
  -5  13   2        0.70        0.00     20.56 o
  -4  13   2       43.20        2.35     21.80 o
  -3  13   2       31.89       28.26     17.77 o
  -2  13   2       14.51       19.31      7.49 o
  -1  13   2       13.25        9.54     16.81 o
   0  13   2        5.16        7.23      8.93 o
   1  13   2       29.78       15.93     17.55 o
   2  13   2       51.97       48.23      9.10 o
   3  13   2      664.29      654.20     20.63 o
   4  13   2      135.95      146.90     11.60 o
   5  13   2       23.76       24.59     14.24 o
   6  13   2        0.16      -17.69     17.69 o
   7  13   2        6.73        9.69     17.47 o
   8  13   2        3.58       24.08     15.34 o
  -4  14   2       20.72       23.05     20.34 o
  -3  14   2        1.74       23.71     16.08 o
  -2  14   2      133.17      115.33     12.48 o
  -1  14   2       30.56        8.44     19.75 o
   0  14   2       59.86       28.07      8.81 o
   1  14   2        1.56      -13.95     13.95 o
   2  14   2      345.74      310.98     15.34 o
   3  14   2      134.46      139.27     12.19 o
   4  14   2       80.30       68.50     11.60 o
   5  14   2        4.73       11.09     13.14 o
   6  14   2       50.69       28.71     23.42 o
   7  14   2        5.70       -5.14     17.55 o
  -3  15   2        0.40       18.06     18.06 o
  -2  15   2       62.18       79.73     10.79 o
  -1  15   2      101.13      127.23     12.70 o
   0  15   2        9.96       13.21      9.70 o
   1  15   2        0.00       12.92     13.95 o
   2  15   2       89.56       88.98     11.31 o
   3  15   2       30.10       20.12     20.85 o
   4  15   2        4.71       25.25     14.68 o
   5  15   2       64.81       80.61     11.38 o
   6  15   2       39.77       44.12     11.67 o
   7  15   2       58.81       65.41     13.07 o
  -2  16   2       32.34       -7.93     21.07 o
  -1  16   2        4.01       10.13     18.21 o
   0  16   2       34.10        2.84     34.95 o
   1  16   2       66.48       64.24     12.04 o
   2  16   2       54.02       40.67     24.74 o
   3  16   2        3.22        9.76     17.55 o
   4  16   2       10.95      -19.97     21.73 o
   5  16   2       12.17       12.99     17.77 o
   6  16   2        4.88       -5.51     16.08 o
   0  17   2        2.59       -3.58     12.01 o
   1  17   2        3.65       -7.71     18.35 o
   2  17   2       13.67        2.64     18.28 o
   3  17   2        0.22       15.93     20.56 o
   4  17   2       21.55       36.85      8.88 o
  -4 -15   3        0.42      -10.94     15.49 o
  -3 -15   3        5.02       37.22     18.79 o
  -2 -15   3       71.91       86.78     12.55 o
  -1 -15   3       21.92       27.75     20.34 o
   0 -15   3      209.60      248.82     12.13 o
   1 -15   3       44.43        2.64     24.37 o
  -5 -14   3       68.91       37.29     21.95 o
  -4 -14   3        1.84       -2.57     19.45 o
  -3 -14   3        8.84       14.02      9.47 o
  -2 -14   3        0.13       11.89     16.30 o
  -1 -14   3      142.77      174.58     14.46 o
   0 -14   3       13.37       15.58      6.07 o
   1 -14   3        0.21      -17.18     17.18 o
   2 -14   3        2.94       10.13     16.00 o
   3 -14   3       13.47        0.00     19.38 o
  -6 -13   3       18.73        2.64     23.71 o
  -5 -13   3      118.68      127.67     12.85 o
  -4 -13   3      130.85      112.40     13.51 o
  -3 -13   3       21.28       22.54      8.81 o
  -2 -13   3      107.86       82.00     11.31 o
  -1 -13   3       13.11        4.18     16.59 o
   0 -13   3       72.58       65.03      7.73 o
   1 -13   3       10.37       28.78     17.33 o
   2 -13   3      147.68      143.75     13.88 o
   3 -13   3       22.59      -16.96     19.60 o
   4 -13   3       16.13       37.51      9.62 o
  -7 -12   3       20.05       43.09     10.20 o
  -6 -12   3       59.06       52.12     10.94 o
  -5 -12   3       45.14       36.85     20.04 o
  -4 -12   3       86.05       81.05     11.01 o
  -3 -12   3        0.80       -0.51      7.86 o
  -2 -12   3       60.45       75.91      9.18 o
  -1 -12   3       12.65       13.43     16.37 o
   0 -12   3        2.69      -15.02     26.32 o
   1 -12   3        2.40       -8.08     15.86 o
   2 -12   3      404.84      423.24     18.28 o
   3 -12   3       28.11       22.24     18.65 o
   4 -12   3       26.45       16.74     22.10 o
   5 -12   3        6.77       -5.29     20.19 o
  -7 -11   3       43.72       28.26     25.84 o
  -6 -11   3      149.27      146.54     14.61 o
  -5 -11   3      144.26      139.27     11.75 o
  -4 -11   3        0.32        3.96     16.44 o
  -3 -11   3      501.41      528.00     18.79 o
  -2 -11   3      376.44      388.73     16.00 o
  -1 -11   3     1590.05     1513.74     45.74 o
   0 -11   3       54.35       50.38      6.00 o
   1 -11   3      501.13      488.79     18.28 o
   2 -11   3       42.61       19.23     18.65 o
   3 -11   3      170.12      171.42     12.77 o
   4 -11   3       37.52       50.07      9.03 o
   5 -11   3        0.92       -7.34     17.55 o
   6 -11   3      111.56      146.61     14.54 o
  -8 -10   3       49.38       50.36     11.23 o
  -7 -10   3        0.81       -2.42     18.65 o
  -6 -10   3        0.35        6.61     15.78 o
  -5 -10   3       28.44       47.87      9.32 o
  -4 -10   3      298.80      305.40     15.12 o
  -3 -10   3       38.61       28.97     11.96 o
  -2 -10   3        1.81        1.62     14.32 o
  -1 -10   3       31.82       35.31      7.12 o
   0 -10   3       60.54       63.04     21.91 o
   1 -10   3      364.27      349.31     15.20 o
   2 -10   3      190.60      216.35     12.70 o
   3 -10   3        7.37       12.99     14.54 o
   4 -10   3      230.22      184.42     13.66 o
   5 -10   3       15.94       11.38     19.16 o
   6 -10   3       15.69       -7.56     20.92 o
  -8  -9   3        4.89       18.13     18.13 o
  -7  -9   3       34.28       29.95     17.99 o
  -6  -9   3       47.46       20.85     21.44 o
  -5  -9   3       11.92       12.99     15.86 o
  -4  -9   3       17.68       21.88     17.55 o
  -3  -9   3        2.24       -5.37      9.13 o
  -2  -9   3      503.02      487.18     16.37 o
  -1  -9   3        0.41        2.86     10.65 o
   0  -9   3      200.71      216.70      7.99 o
   1  -9   3      106.28      113.87      9.10 o
   2  -9   3       64.12       66.81      8.08 o
   3  -9   3      170.72      185.67     12.33 o
   4  -9   3        6.43       11.16     15.12 o
   5  -9   3      127.51      133.83     12.92 o
   6  -9   3        4.97        2.35     15.34 o
   7  -9   3       32.18       37.37     21.00 o
  -8  -8   3       65.30       42.36     23.49 o
  -7  -8   3        0.84       -8.81     19.68 o
  -6  -8   3       23.21      -15.71     16.44 o
  -5  -8   3       63.98       59.91      8.22 o
  -4  -8   3      103.22       94.41      9.32 o
  -3  -8   3      482.86      455.17     14.46 o
  -2  -8   3       51.60       49.70      6.46 o
  -1  -8   3      289.25      289.91     11.16 o
   0  -8   3        0.10       -0.83     11.42 o
   1  -8   3        1.04       17.11      9.76 o
   2  -8   3       32.55       34.43      6.09 o
   3  -8   3      320.02      311.79     13.95 o
   4  -8   3        6.48       20.41     12.48 o
   5  -8   3        0.22        3.89     14.54 o
   6  -8   3      264.54      241.39     14.90 o
   7  -8   3       13.98        4.92     21.95 o
   8  -8   3       21.89       36.63     22.02 o
  -9  -7   3       31.27       -2.72     21.95 o
  -8  -7   3        6.94      -14.39     17.62 o
  -7  -7   3       83.16       77.67     10.28 o
  -6  -7   3      148.52      140.08     11.75 o
  -5  -7   3       61.54       66.29      8.81 o
  -4  -7   3      100.94       92.28      9.10 o
  -3  -7   3        0.14      -11.38     11.38 o
  -2  -7   3     1227.88     1306.12     40.16 o
  -1  -7   3      177.85      151.60      8.15 o
   0  -7   3      914.17      821.44     13.98 o
   1  -7   3      230.52      232.65      9.84 o
   2  -7   3       27.75       10.94      5.58 o
   3  -7   3        1.75        9.69      8.44 o
   4  -7   3      252.05      227.00     12.99 o
   5  -7   3        0.49       17.91     12.92 o
   6  -7   3        3.08       14.24      7.64 o
   7  -7   3       42.33       23.05     22.39 o
   8  -7   3        0.38        0.00     18.50 o
  -9  -6   3       25.07       15.86     18.35 o
  -8  -6   3       46.35       52.64      9.84 o
  -7  -6   3        0.23       -1.98     15.49 o
  -6  -6   3      204.54      213.56     12.48 o
  -5  -6   3       27.74       15.34     15.34 o
  -4  -6   3      363.13      402.17     13.36 o
  -3  -6   3      538.05      561.92     17.40 o
  -2  -6   3      355.42      367.88     11.45 o
  -1  -6   3       21.99       14.83      4.48 o
   0  -6   3      108.21      111.95      3.92 o
   1  -6   3       38.57       29.37      5.29 o
   2  -6   3      546.95      532.84     16.96 o
   3  -6   3      384.62      375.81     12.41 o
   4  -6   3       79.51       74.74      7.64 o
   5  -6   3        4.37        0.00     17.25 o
   6  -6   3      211.99      217.67     12.92 o
   7  -6   3       36.41       36.93      8.37 o
   8  -6   3       13.34       32.82     18.72 o
  -9  -5   3       28.89       42.36     10.94 o
  -8  -5   3      103.91      107.41     12.19 o
  -7  -5   3        3.12        0.00     15.12 o
  -6  -5   3       12.25       11.89     16.74 o
  -5  -5   3        1.57        5.80     12.63 o
  -4  -5   3        4.11        0.00     10.72 o
  -3  -5   3      308.37      331.69     10.87 o
  -2  -5   3      101.99      115.77      6.97 o
  -1  -5   3     1222.37     1366.98     38.32 o
   0  -5   3       50.93       45.89      3.89 o
   1  -5   3        1.33        5.36      6.61 o
   2  -5   3        4.98       13.73      4.26 o
   3  -5   3       18.72       33.77      5.07 o
   4  -5   3       29.63       15.56     12.26 o
   5  -5   3      807.08      849.99     25.92 o
   6  -5   3       19.60       34.73      8.22 o
   7  -5   3        0.07       10.28     14.90 o
   8  -5   3       34.94       26.43     21.07 o
   9  -5   3        3.40      -19.23     19.23 o
  -9  -4   3        1.45      -19.97     19.97 o
  -8  -4   3       27.76       33.18      9.98 o
  -7  -4   3        0.15      -17.69     17.69 o
  -6  -4   3        0.05      -11.45     12.55 o
  -5  -4   3        0.12       -1.39     11.16 o
  -4  -4   3        4.39       15.27      5.65 o
  -3  -4   3      328.51      322.80      9.91 o
  -2  -4   3       10.00       13.66      4.18 o
  -1  -4   3      361.36      350.70      9.62 o
   0  -4   3        7.96       10.08      7.23 o
   1  -4   3       52.37       64.46      4.77 o
   2  -4   3      317.01      328.38      9.69 o
   3  -4   3      149.78      161.00      7.49 o
   4  -4   3      370.85      363.33     12.19 o
   5  -4   3        0.17       -8.59     11.60 o
   6  -4   3        2.70        4.99     15.05 o
   7  -4   3       30.67       25.25     17.25 o
   8  -4   3       21.16       18.28     16.22 o
   9  -4   3        3.58       23.49      8.96 o
  -9  -3   3        6.48      -12.63     18.79 o
  -8  -3   3        5.16       -4.33     19.75 o
  -7  -3   3      129.43      143.23     11.75 o
  -6  -3   3        1.03       -4.77     13.80 o
  -5  -3   3        0.08       -5.36     11.01 o
  -4  -3   3        7.51        7.86      9.54 o
  -3  -3   3      700.99      697.15     21.80 o
  -2  -3   3     5745.78     6088.20     71.87 o
  -1  -3   3     7252.65     6945.90     70.92 o
   0  -3   3     3434.67     3472.94     72.06 o
   1  -3   3      128.00      146.17      5.58 o
   2  -3   3      266.26      251.67      7.64 o
   3  -3   3       44.00       26.06      4.99 o
   4  -3   3      594.90      645.53     18.35 o
   5  -3   3       93.93       79.58      7.56 o
   6  -3   3       88.93       88.98      9.10 o
   7  -3   3      220.14      216.87     13.88 o
   8  -3   3        3.53        0.00     18.57 o
   9  -3   3        2.82       -7.56     16.81 o
  -9  -2   3       22.25       -2.50     24.52 o
  -8  -2   3        1.27       12.99     11.82 o
  -7  -2   3        4.56       -1.84     15.64 o
  -6  -2   3        7.74       21.73     12.19 o
  -5  -2   3        9.23       16.89     10.13 o
  -4  -2   3      608.28      567.86     17.25 o
  -3  -2   3       63.52       77.45      5.51 o
  -2  -2   3      384.63      411.34     12.55 o
  -1  -2   3      159.54      148.22      5.36 o
   0  -2   3        0.76        1.01      5.47 o
   1  -2   3     6089.00     6184.74     59.83 o
   2  -2   3     5141.50     5039.33     60.71 o
   3  -2   3      708.44      746.63     21.80 o
   4  -2   3     3804.59     3779.75     69.60 o
   5  -2   3     1292.44     1252.75     39.13 o
   6  -2   3       34.34       34.87      6.97 o
   7  -2   3      155.18      165.48     11.60 o
   8  -2   3       22.44       45.88      8.00 o
   9  -2   3       13.24      -21.29     21.29 o
  10  -2   3       10.46       -8.37     21.07 o
  -9  -1   3        9.82       10.06     22.76 o
  -8  -1   3       13.44       21.88     14.83 o
  -7  -1   3      205.66      231.18     13.21 o
  -6  -1   3       96.02      104.91      8.81 o
  -5  -1   3      119.33      130.68      8.66 o
  -4  -1   3      904.97      913.50     27.09 o
  -3  -1   3      345.83      342.26     10.06 o
  -2  -1   3     2131.49     2038.80     37.44 o
  -1  -1   3     7770.83     7694.88     63.14 o
   0  -1   3    22335.58    20663.68     67.02 o
   1  -1   3    14395.54    14352.19     82.08 o
   2  -1   3        8.39       12.41      7.93 o
   3  -1   3     3050.17     3185.24     52.05 o
   4  -1   3       20.26       12.11      9.98 o
   5  -1   3       94.21       89.27      7.12 o
   6  -1   3      191.15      236.54     11.31 o
   7  -1   3      125.96      131.12     11.16 o
   8  -1   3        0.74        6.09     13.66 o
   9  -1   3       49.88       44.34     11.38 o
  10  -1   3        0.14        5.43     16.81 o
  -9   0   3       27.81        7.56     25.18 o
  -8   0   3       18.89       17.55     16.44 o
  -7   0   3        2.59       -7.41     15.93 o
  -6   0   3        0.31       -4.63     12.77 o
  -5   0   3       36.40       48.09      6.31 o
  -4   0   3      460.19      512.65     15.49 o
  -3   0   3      272.43      285.00      8.74 o
  -2   0   3       86.95       93.31      4.70 o
  -1   0   3     1312.86     1344.15     25.77 o
   0   0   3       31.82       30.31      2.94 o
   1   0   3      112.68      122.75      4.26 o
   2   0   3    12124.29    11850.66     79.51 o
   3   0   3     1540.08     1406.84     34.80 o
   4   0   3       87.40       85.23      6.24 o
   5   0   3      530.47      514.34     14.90 o
   6   0   3       23.04       23.05      6.02 o
   7   0   3       14.40       14.98     14.39 o
   8   0   3       43.71       42.73      9.40 o
   9   0   3        5.08        0.00     18.65 o
  10   0   3        0.06        0.00     22.61 o
  -9   1   3       44.99       44.64     11.67 o
  -8   1   3       11.41        2.20     15.56 o
  -7   1   3      181.02      188.82     13.14 o
  -6   1   3      403.31      407.67     15.71 o
  -5   1   3      519.67      552.45     17.91 o
  -4   1   3      232.71      220.90      9.54 o
  -3   1   3      521.16      608.83     19.09 o
  -2   1   3      495.20      493.20     13.80 o
  -1   1   3     2476.41     2390.60     33.92 o
   0   1   3       54.74       42.51      2.28 o
   1   1   3     2265.49     2201.04     28.93 o
   2   1   3     1144.50     1142.48     24.89 o
   3   1   3       12.19       26.36      3.67 o
   4   1   3     1646.50     1643.97     42.07 o
   5   1   3      138.38      122.90      7.86 o
   6   1   3      386.66      371.77     13.21 o
   7   1   3       32.99       41.92      7.93 o
   8   1   3       15.55       25.33     16.67 o
   9   1   3        2.01        9.03     15.34 o
  10   1   3        0.63      -21.00     21.95 o
  -9   2   3        0.12       -5.21     17.62 o
  -8   2   3        9.89       18.65      8.52 o
  -7   2   3       58.58       62.99      9.03 o
  -6   2   3       90.44       79.65      9.54 o
  -5   2   3       54.13       50.22      6.61 o
  -4   2   3       21.92       21.80      4.48 o
  -3   2   3      101.17      139.63      6.68 o
  -2   2   3     2440.73     2400.51     41.55 o
  -1   2   3      604.85      596.79     16.15 o
   0   2   3      394.67      392.99      8.41 o
   1   2   3     1759.33     1671.21     25.92 o
   2   2   3      224.55      230.38      6.97 o
   3   2   3     4683.84     4423.31     56.97 o
   4   2   3      214.27      213.20      8.15 o
   5   2   3      231.56      270.97     10.13 o
   6   2   3      718.12      692.37     21.14 o
   7   2   3        1.17        6.46     15.05 o
   8   2   3      223.49      251.89     13.73 o
   9   2   3        0.07       24.52      7.56 o
  10   2   3       10.15       10.35     23.49 o
  -8   3   3       30.22       32.45     18.28 o
  -7   3   3        0.51       11.67     15.05 o
  -6   3   3      259.48      272.00     13.21 o
  -5   3   3      111.55      111.66      8.88 o
  -4   3   3      108.29      114.45      7.78 o
  -3   3   3       77.98       84.06      6.02 o
  -2   3   3       57.54       52.56      4.04 o
  -1   3   3      149.75      163.35      5.36 o
   0   3   3    10476.73     9891.42     47.21 o
   1   3   3      442.12      462.29     13.43 o
   2   3   3     9658.22     9088.14     71.36 o
   3   3   3     6936.85     6940.40     72.17 o
   4   3   3     5387.81     5184.62     72.39 o
   5   3   3     1404.60     1292.91     37.96 o
   6   3   3     1059.24      980.16     28.63 o
   7   3   3      190.17      182.66     11.67 o
   8   3   3      482.26      526.60     18.43 o
   9   3   3        4.87       24.45     14.24 o
  10   3   3      129.92      151.38     15.64 o
  -9   4   3       13.95       13.66     22.02 o
  -8   4   3        0.06       -9.54     18.79 o
  -7   4   3       99.67       92.58     11.38 o
  -6   4   3      297.42      303.35     14.83 o
  -5   4   3       14.78       21.44      5.87 o
  -4   4   3      454.23      462.73     14.39 o
  -3   4   3      887.48      878.11     28.12 o
  -2   4   3        2.33        3.89      7.34 o
  -1   4   3      197.76      194.77      6.97 o
   0   4   3      140.91      133.20      3.53 o
   1   4   3      240.91      222.15      6.09 o
   2   4   3     4700.99     4700.74     55.28 o
   3   4   3     7958.65     7713.46     78.55 o
   4   4   3      140.06      135.30      7.05 o
   5   4   3      128.81      119.67      7.56 o
   6   4   3      255.35      228.61     11.60 o
   7   4   3       45.79       47.50      8.37 o
   8   4   3      319.11      297.26     16.59 o
   9   4   3        0.40       11.09     17.11 o
  10   4   3       67.09       60.27     13.21 o
  -8   5   3       16.29       24.74     19.75 o
  -7   5   3       13.71       33.99      8.37 o
  -6   5   3      130.26      131.78     11.67 o
  -5   5   3      273.18      272.44     13.43 o
  -4   5   3        8.93       11.31     11.75 o
  -3   5   3      527.07      570.28     16.74 o
  -2   5   3     2014.63     2054.73     46.47 o
  -1   5   3        0.68       -2.94      6.97 o
   0   5   3      440.68      411.83      8.63 o
   1   5   3       22.24       29.22      3.74 o
   2   5   3     1042.89     1000.94     28.26 o
   3   5   3        5.96        1.54      8.66 o
   4   5   3      119.38      111.74      6.90 o
   5   5   3      265.85      273.03     10.57 o
   6   5   3      740.41      719.90     21.22 o
   7   5   3       21.37       -9.76     17.77 o
   8   5   3        1.40      -16.59     16.59 o
   9   5   3        5.56       13.43     18.21 o
  10   5   3       21.40       28.41     20.85 o
  -8   6   3        4.31       20.56     19.23 o
  -7   6   3      213.99      202.99     14.90 o
  -6   6   3       40.01       30.32     16.52 o
  -5   6   3      287.14      278.68     14.54 o
  -4   6   3       59.37       50.95      7.27 o
  -3   6   3      176.59      158.43      8.52 o
  -2   6   3     1070.60     1000.13     29.88 o
  -1   6   3      147.85      175.53      7.49 o
   0   6   3        6.78        8.93      2.96 o
   1   6   3       77.55       76.42      4.99 o
   2   6   3      984.79      985.37     25.92 o
   3   6   3      116.70      126.86      6.53 o
   4   6   3      393.74      352.10     11.23 o
   5   6   3       10.77        6.09      5.07 o
   6   6   3        0.28       -2.86     12.48 o
   7   6   3      138.85      131.63     11.38 o
   8   6   3       43.80       36.19      8.96 o
   9   6   3        8.38       27.16     16.59 o
  10   6   3        1.65      -20.85     21.80 o
  -8   7   3       37.29        5.36     26.58 o
  -7   7   3       72.87       61.37     12.19 o
  -6   7   3      128.24      155.57     12.33 o
  -5   7   3      278.43      266.50     14.24 o
  -4   7   3        8.46       -7.34     15.27 o
  -3   7   3      468.98      520.66     14.83 o
  -2   7   3      194.96      210.70      8.74 o
  -1   7   3     4484.77     4755.51     73.12 o
   0   7   3      533.87      617.02     14.58 o
   1   7   3     3059.01     2972.34     54.77 o
   2   7   3      801.78      814.54     26.43 o
   3   7   3      122.50      146.83      7.41 o
   4   7   3      203.29      222.96      9.69 o
   5   7   3      116.25      104.84      7.78 o
   6   7   3       92.55      115.26      9.54 o
   7   7   3      107.72      117.68     10.57 o
   8   7   3       15.06       22.10     16.89 o
   9   7   3        0.04       -9.25     20.63 o
  10   7   3       49.85       50.44     25.33 o
  -8   8   3        4.55       14.02     20.48 o
  -7   8   3       14.12       16.96     18.87 o
  -6   8   3       44.81       12.70     20.78 o
  -5   8   3      571.65      528.95     19.31 o
  -4   8   3     1004.64     1022.37     31.13 o
  -3   8   3      281.77      255.04     11.16 o
  -2   8   3      390.43      365.16     12.04 o
  -1   8   3     2226.28     2268.66     55.43 o
   0   8   3     2389.16     2459.21     43.83 o
   1   8   3     1198.01     1259.28     34.65 o
   2   8   3       30.20       40.45      4.99 o
   3   8   3      177.94      173.85      8.59 o
   4   8   3      834.38      893.97     27.02 o
   5   8   3      128.69      139.56      9.03 o
   6   8   3        9.85        3.16     14.10 o
   7   8   3      109.08      112.32     11.01 o
   8   8   3       17.70       16.59     15.56 o
   9   8   3      116.23      121.50     14.46 o
  10   8   3       46.00       44.34     12.92 o
  -7   9   3        3.57       20.41     16.96 o
  -6   9   3       92.89       65.34     11.23 o
  -5   9   3       32.67       31.72     16.59 o
  -4   9   3       19.70       20.56     16.81 o
  -3   9   3        1.78        3.01     11.97 o
  -2   9   3       50.56       55.28      6.31 o
  -1   9   3      136.91      164.16      8.52 o
   0   9   3     1104.17     1240.82     33.33 o
   1   9   3     3323.11     3528.16     69.45 o
   2   9   3      293.18      349.16     11.75 o
   3   9   3       47.55       74.66      4.72 o
   4   9   3       48.24       55.57      6.68 o
   5   9   3        4.77       10.28     10.87 o
   6   9   3      324.13      320.75     14.98 o
   7   9   3        3.15        1.91     12.33 o
   8   9   3       32.13       17.25     21.29 o
   9   9   3        3.00        7.34     18.50 o
  10   9   3        0.09       13.88     17.77 o
  -7  10   3        7.99        0.00     23.42 o
  -6  10   3       30.41       34.06      9.98 o
  -5  10   3       25.79       19.16     13.29 o
  -4  10   3       24.50        9.32     15.71 o
  -3  10   3        6.94       -1.69     14.02 o
  -2  10   3        1.58        1.54     12.92 o
  -1  10   3       34.50       26.36     14.90 o
   0  10   3      252.47      257.90      7.94 o
   1  10   3       43.35       41.11      6.39 o
   2  10   3      388.68      400.04     13.14 o
   3  10   3       31.02       39.71      4.44 o
   4  10   3       52.40       49.11      7.86 o
   5  10   3       74.61       74.00      9.25 o
   6  10   3        1.73       16.00     14.83 o
   7  10   3       17.81       15.86     12.26 o
   8  10   3        7.43       11.23     16.37 o
   9  10   3        0.01        7.64     15.86 o
  -6  11   3        0.51        5.14     19.16 o
  -5  11   3       36.68       28.78      9.91 o
  -4  11   3        5.72       -1.98     11.89 o
  -3  11   3       14.00       12.70     15.49 o
  -2  11   3        1.95        6.68     11.31 o
  -1  11   3      148.61      134.42     10.13 o
   0  11   3       82.07       72.36      5.99 o
   1  11   3      791.10      825.77     24.30 o
   2  11   3      179.78      168.41     10.35 o
   3  11   3       70.11       58.36      7.93 o
   4  11   3       99.37       96.91      9.62 o
   5  11   3      130.55      136.55     10.72 o
   6  11   3       10.96       21.44      6.97 o
   7  11   3        8.28        6.83      7.41 o
   8  11   3       11.57        4.70     17.62 o
   9  11   3        2.59      -15.86     18.28 o
  -6  12   3        5.30       13.66     19.90 o
  -5  12   3        6.59      -12.33     18.28 o
  -4  12   3        4.19       -6.53     17.33 o
  -3  12   3       48.24       48.09      8.15 o
  -2  12   3       59.38       78.55      9.10 o
  -1  12   3        0.27        1.69     10.42 o
   0  12   3      129.27      132.17      7.29 o
   1  12   3      264.58      251.74     12.55 o
   2  12   3      163.85      152.19     10.79 o
   3  12   3      543.40      556.04     18.28 o
   4  12   3       19.57       18.21      7.19 o
   5  12   3       55.86       63.94     10.20 o
   6  12   3      188.49      198.88     13.21 o
   7  12   3       97.82       89.27     11.38 o
   8  12   3       11.21       -9.91     20.48 o
   9  12   3        1.44       16.52     17.84 o
  -5  13   3        2.80       13.73      8.74 o
  -4  13   3       39.73       46.99      9.47 o
  -3  13   3       97.28       90.30     10.65 o
  -2  13   3       67.91       61.08      8.74 o
  -1  13   3       83.57       73.34      8.88 o
   0  13   3      130.54      128.32      7.40 o
   1  13   3       17.57        6.97     14.54 o
   2  13   3      605.71      598.18     19.23 o
   3  13   3      473.79      495.18     18.50 o
   4  13   3      109.80       92.65     10.57 o
   5  13   3        9.59       24.08     18.35 o
   6  13   3        9.61        8.74     13.80 o
   7  13   3       33.12       47.28      9.69 o
   8  13   3       47.94       59.98     11.89 o
  -4  14   3        0.52        2.57     16.74 o
  -3  14   3       15.47       16.44     16.44 o
  -2  14   3       16.12       22.10     18.50 o
  -1  14   3       75.37       71.29     10.42 o
   0  14   3       74.45       65.78      6.66 o
   1  14   3        6.28      -15.34     15.34 o
   2  14   3       12.14       -7.78     14.61 o
   3  14   3       36.06       30.47      9.40 o
   4  14   3        2.26       20.63     14.02 o
   5  14   3       33.14       10.87     19.09 o
   6  14   3       34.78       63.80      8.96 o
   7  14   3        3.31        2.50     21.58 o
   8  14   3        0.36       -8.30     19.75 o
  -3  15   3       39.45       22.98     22.17 o
  -2  15   3        6.17      -12.04     14.68 o
  -1  15   3       60.99       56.60     10.28 o
   0  15   3        9.53       13.81      7.52 o
   1  15   3       12.79       20.56      7.71 o
   2  15   3        0.26       12.85     11.75 o
   3  15   3        3.21       -4.40     15.78 o
   4  15   3      147.06      149.91     13.07 o
   5  15   3       27.73        9.40     20.48 o
   6  15   3       12.05      -17.25     17.25 o
   7  15   3        0.46       24.30     18.06 o
  -2  16   3        3.40       -2.64     19.09 o
  -1  16   3        1.56       14.98     12.26 o
   0  16   3       22.85       27.81      6.50 o
   1  16   3       12.69       23.13     16.67 o
   2  16   3      121.76      147.12     13.51 o
   3  16   3        0.70       26.28     16.37 o
   4  16   3       29.99       26.87     19.68 o
   5  16   3       86.87      108.73     12.85 o
   6  16   3       11.47        8.08     21.44 o
  -1  17   3        0.79       16.30     17.62 o
   0  17   3        7.99       17.95     12.88 o
   1  17   3        2.60       25.33     16.00 o
   2  17   3       20.37       34.21      9.25 o
   3  17   3       32.98       41.19     10.65 o
   4  17   3        2.39       29.15     18.13 o
   5  17   3        5.98       -8.22     19.60 o
  -2 -15   4        0.67       16.22     17.55 o
  -1 -15   4        1.67        0.73      9.32 o
   0 -15   4       32.21        2.91     18.96 o
  -4 -14   4       14.60        2.64     22.69 o
  -3 -14   4       18.41       -2.57     18.72 o
  -2 -14   4        2.08      -19.75     19.75 o
  -1 -14   4        6.52       19.38     17.11 o
   0 -14   4      293.29      302.86     13.63 o
   1 -14   4        4.56       20.19     15.56 o
   2 -14   4       98.34       98.01     13.21 o
  -5 -13   4        0.03      -15.64     19.09 o
  -4 -13   4       31.59       46.32     10.20 o
  -3 -13   4       40.73       14.24     21.73 o
  -2 -13   4       36.81        0.00     20.92 o
  -1 -13   4        1.30        6.68     13.88 o
   0 -13   4       13.79        3.82     15.60 o
   1 -13   4        0.15       16.22     15.20 o
   2 -13   4       61.11       28.93     20.41 o
   3 -13   4        2.11       10.06     15.93 o
   4 -13   4        0.45        0.00     16.08 o
  -6 -12   4        2.10       -7.93     20.92 o
  -5 -12   4       77.12       74.00     12.11 o
  -4 -12   4       85.00       88.32     11.38 o
  -3 -12   4      447.76      400.77     18.79 o
  -2 -12   4      246.78      257.10     14.76 o
  -1 -12   4       20.14       10.13     19.75 o
   0 -12   4      656.58      634.57     24.74 o
   1 -12   4        0.16        2.13     12.85 o
   2 -12   4        6.73       26.43     14.24 o
   3 -12   4      226.97      242.05     16.59 o
   4 -12   4        9.08       19.82     17.47 o
   5 -12   4       19.86       27.31     19.68 o
  -7 -11   4       11.56       26.94     19.45 o
  -6 -11   4        0.88        9.47      8.52 o
  -5 -11   4       47.48       62.84     10.87 o
  -4 -11   4        0.10      -10.57     16.44 o
  -3 -11   4       72.11       54.11     10.42 o
  -2 -11   4      142.56      136.40     11.60 o
  -1 -11   4       78.29       64.53      8.81 o
   0 -11   4       11.27       16.08      6.64 o
   1 -11   4        8.94        5.80     15.93 o
   2 -11   4        1.35       15.05      6.75 o
   3 -11   4        0.00       21.14     15.27 o
   4 -11   4      133.77      137.43     14.02 o
   5 -11   4        4.30       22.76     18.06 o
   6 -11   4        6.14       16.59     20.34 o
  -7 -10   4        5.91      -19.23     19.23 o
  -6 -10   4        0.00      -14.02     18.06 o
  -5 -10   4       41.26       40.60     10.06 o
  -4 -10   4       82.47       74.08     10.57 o
  -3 -10   4      436.88      457.11     12.15 o
  -2 -10   4       92.70       78.48     10.35 o
  -1 -10   4      999.79      876.20     27.38 o
   0 -10   4      702.07      710.62     17.29 o
   1 -10   4     1425.81     1385.70     40.67 o
   2 -10   4      178.53      144.85     12.41 o
   3 -10   4      304.18      300.27     15.27 o
   4 -10   4       60.13       53.59     10.20 o
   5 -10   4       46.76       30.47     23.79 o
   6 -10   4        8.44       10.35     18.65 o
  -8  -9   4        0.90        2.72     17.77 o
  -7  -9   4        0.31       14.54     13.29 o
  -6  -9   4        0.83      -21.22     21.22 o
  -5  -9   4        1.34       18.72      6.17 o
  -4  -9   4       25.59       33.18      8.08 o
  -3  -9   4       55.35       65.26      6.22 o
  -2  -9   4      186.80      167.68     11.16 o
  -1  -9   4      252.82      231.04     12.41 o
   0  -9   4       36.43       31.63      6.50 o
   1  -9   4       16.38       25.03     13.07 o
   2  -9   4       74.47       69.16      9.03 o
   3  -9   4      384.14      363.62     16.00 o
   4  -9   4       28.57       58.36      8.52 o
   5  -9   4      126.74      115.92     11.45 o
   6  -9   4       14.84       56.38      9.25 o
   7  -9   4        2.37       13.66     18.65 o
  -8  -8   4        0.02      -15.64     15.64 o
  -7  -8   4        6.23        2.28     18.06 o
  -6  -8   4        0.08      -14.98     14.98 o
  -5  -8   4       29.01       18.43     16.74 o
  -4  -8   4       42.62       48.16      7.71 o
  -3  -8   4        6.54       -1.54     11.67 o
  -2  -8   4      509.60      509.72     16.00 o
  -1  -8   4       52.66       62.26      6.68 o
   0  -8   4     1066.50     1065.92     22.50 o
   1  -8   4       24.11       18.28     14.24 o
   2  -8   4      204.97      200.94     11.16 o
   3  -8   4        0.42      -15.64     15.64 o
   4  -8   4       26.70       15.93     15.34 o
   5  -8   4        4.56        1.98     14.83 o
   6  -8   4       67.21       66.15     10.79 o
   7  -8   4        6.21       -4.99     19.09 o
  -8  -7   4       14.88        6.83      9.76 o
  -7  -7   4        3.75      -17.69     18.50 o
  -6  -7   4      202.63      214.22     13.21 o
  -5  -7   4        9.20       -6.90     16.08 o
  -4  -7   4        6.36        1.54     13.73 o
  -3  -7   4       12.81        0.00     11.82 o
  -2  -7   4      570.14      572.78     16.96 o
  -1  -7   4        1.33       14.83     10.50 o
   0  -7   4        5.60       -1.29      5.94 o
   1  -7   4      137.51      137.95      8.52 o
   2  -7   4        1.43        9.32     10.35 o
   3  -7   4        7.82       13.14     12.11 o
   4  -7   4        9.74      -13.66     13.66 o
   5  -7   4        2.04       20.34     12.70 o
   6  -7   4        3.88        8.37     15.93 o
   7  -7   4        0.86       -4.70     14.90 o
   8  -7   4        1.48        5.43     20.26 o
  -9  -6   4       11.88       24.81     25.70 o
  -8  -6   4       48.00       37.15     10.94 o
  -7  -6   4       28.54       31.86     19.82 o
  -6  -6   4      143.03      129.94     11.89 o
  -5  -6   4      236.16      228.39     12.48 o
  -4  -6   4       68.49       61.96      8.96 o
  -3  -6   4       86.24       78.48      7.27 o
  -2  -6   4     1208.56     1231.68     37.81 o
  -1  -6   4      130.60      113.72      7.27 o
   0  -6   4     3227.04     3568.89     39.59 o
   1  -6   4       29.15       18.94     11.53 o
   2  -6   4      134.70      121.79      7.71 o
   3  -6   4      155.21      145.07      8.88 o
   4  -6   4      175.84      164.23     10.72 o
   5  -6   4        3.92      -16.15     16.15 o
   6  -6   4       85.47       62.48      9.47 o
   7  -6   4       82.51       73.12      9.69 o
   8  -6   4        0.96      -10.28     18.13 o
  -9  -5   4       16.71        8.08     21.36 o
  -8  -5   4        7.63        2.35     17.55 o
  -7  -5   4        0.01       -6.17     14.61 o
  -6  -5   4      136.92      130.82     11.45 o
  -5  -5   4      251.42      251.37     13.29 o
  -4  -5   4      768.94      796.48     23.42 o
  -3  -5   4     2416.30     2403.30     60.05 o
  -2  -5   4     2388.60     2294.06     55.43 o
  -1  -5   4      369.52      397.17     11.38 o
   0  -5   4       71.19       76.36      4.01 o
   1  -5   4       34.96       43.76      5.21 o
   2  -5   4       41.81       49.92      5.58 o
   3  -5   4       19.16        8.37      9.76 o
   4  -5   4       36.06       26.58      6.31 o
   5  -5   4       84.72       80.46      9.47 o
   6  -5   4       36.68       25.55     17.55 o
   7  -5   4       11.82       -2.06     14.32 o
   8  -5   4        0.01       -9.76     18.21 o
   9  -5   4        1.68       18.79      9.25 o
  -9  -4   4        2.68      -21.29     21.29 o
  -8  -4   4      107.09      106.01     12.33 o
  -7  -4   4      150.01      159.75     12.41 o
  -6  -4   4      548.25      534.24     19.38 o
  -5  -4   4       95.78       92.87      9.18 o
  -4  -4   4      977.48      969.29     29.15 o
  -3  -4   4      435.72      453.70     13.58 o
  -2  -4   4      115.38      133.10      7.19 o
  -1  -4   4     2815.73     3065.79     55.72 o
   0  -4   4      921.11     1102.07     21.60 o
   1  -4   4     1455.66     1518.43     39.64 o
   2  -4   4     2206.93     2191.50     50.07 o
   3  -4   4      296.72      312.89     10.28 o
   4  -4   4        9.07       14.61      4.70 o
   5  -4   4        0.09      -13.21     13.21 o
   6  -4   4      110.14       91.62      9.62 o
   7  -4   4       75.12       66.73     10.20 o
   8  -4   4       17.67       13.29      9.10 o
   9  -4   4        0.71      -22.98     22.98 o
  -9  -3   4        2.86       10.50     20.04 o
  -8  -3   4        0.08       31.86     17.91 o
  -7  -3   4      122.56      125.76     11.23 o
  -6  -3   4      496.59      491.73     17.11 o
  -5  -3   4       53.04       47.50      7.19 o
  -4  -3   4      170.90      174.58      9.18 o
  -3  -3   4      327.32      335.95     10.72 o
  -2  -3   4      424.62      433.95     13.07 o
  -1  -3   4      150.43      163.57      6.68 o
   0  -3   4        6.57       -0.04      8.85 o
   1  -3   4        7.58        9.69      7.34 o
   2  -3   4      109.03      128.70      6.31 o
   3  -3   4        0.01       -8.81      8.81 o
   4  -3   4      151.77      140.22      8.59 o
   5  -3   4      204.52      195.65     10.06 o
   6  -3   4      135.51      137.58     10.72 o
   7  -3   4       34.73       26.28     17.40 o
   8  -3   4        0.04      -17.33     17.33 o
   9  -3   4       11.02       25.33     18.28 o
  -9  -2   4        1.62        0.00     16.89 o
  -8  -2   4        9.23      -22.98     22.98 o
  -7  -2   4        3.09      -15.56     18.87 o
  -6  -2   4       27.64       13.14     16.22 o
  -5  -2   4       83.23       78.92      7.86 o
  -4  -2   4       53.56       60.35      6.46 o
  -3  -2   4      393.65      408.33     11.67 o
  -2  -2   4      189.21      239.92      8.00 o
  -1  -2   4      318.03      299.31      8.74 o
   0  -2   4     3339.98     3492.66     34.21 o
   1  -2   4     6644.71     6410.56     67.98 o
   2  -2   4     3761.64     3879.23     56.97 o
   3  -2   4     4606.28     4838.17     71.65 o
   4  -2   4      722.44      640.76     18.65 o
   5  -2   4        0.06        6.39     10.35 o
   6  -2   4      159.49      185.74     11.31 o
   7  -2   4       31.90       26.87      8.22 o
   8  -2   4       12.32        4.26     14.17 o
   9  -2   4       51.75       51.98     11.16 o
  -9  -1   4        0.57       20.85     13.29 o
  -8  -1   4      103.57      102.34     11.31 o
  -7  -1   4       63.36       47.35      9.62 o
  -6  -1   4       21.84        0.00     16.89 o
  -5  -1   4        0.02        6.83     11.01 o
  -4  -1   4     1366.59     1436.80     38.03 o
  -3  -1   4     1704.90     1818.92     43.83 o
  -2  -1   4      139.90      126.79      5.73 o
  -1  -1   4      320.37      337.49      9.84 o
   0  -1   4        9.07        9.37      6.20 o
   1  -1   4      375.56      351.80     10.57 o
   2  -1   4     2892.41     2723.17     45.08 o
   3  -1   4      519.01      565.15     17.33 o
   4  -1   4     4186.42     3855.37     69.74 o
   5  -1   4      397.16      403.41     12.92 o
   6  -1   4      272.02      258.05     12.70 o
   7  -1   4      100.57      100.80      9.91 o
   8  -1   4       21.21       28.85      8.08 o
   9  -1   4        2.09       18.94     18.65 o
  10  -1   4        0.66        0.00     17.69 o
  -9   0   4       14.21       28.78     17.91 o
  -8   0   4        0.21      -15.64     15.64 o
  -7   0   4       28.80       29.95      8.15 o
  -6   0   4      166.52      174.95     11.38 o
  -5   0   4       57.80       60.86      7.41 o
  -4   0   4      329.21      318.55     10.72 o
  -3   0   4       18.72       22.98      4.55 o
  -2   0   4      423.23      459.94     14.24 o
  -1   0   4     2542.01     2654.82     40.23 o
   0   0   4      735.21      697.51     14.12 o
   1   0   4     6715.31     6487.94     58.44 o
   2   0   4        6.28       -5.29      8.08 o
   3   0   4     2300.91     2340.16     44.56 o
   4   0   4      310.73      310.62      9.91 o
   5   0   4      119.25      119.74      7.93 o
   6   0   4       85.10       76.28      8.22 o
   7   0   4       46.20       49.19      8.96 o
   8   0   4       38.50       39.50      9.84 o
   9   0   4        0.04      -13.88     21.88 o
  10   0   4        0.20        3.67      9.40 o
  -9   1   4        0.02      -10.57     17.47 o
  -8   1   4       19.57       29.88     16.08 o
  -7   1   4        2.58       10.20      7.41 o
  -6   1   4        1.57       -3.23     14.24 o
  -5   1   4       25.64       20.56     12.77 o
  -4   1   4      197.32      201.23      9.47 o
  -3   1   4        2.13        3.60      8.37 o
  -2   1   4      199.73      210.41      6.75 o
  -1   1   4        6.51        5.51      6.61 o
   0   1   4       40.11       38.43      2.60 o
   1   1   4      353.19      368.03     11.45 o
   2   1   4      287.31      252.91      7.86 o
   3   1   4      951.47      928.92     24.59 o
   4   1   4       15.29        8.88      9.18 o
   5   1   4      915.43      868.42     27.53 o
   6   1   4       18.51       23.79      6.68 o
   7   1   4       81.47       73.49      9.91 o
   8   1   4       19.95       11.75     19.75 o
   9   1   4        2.27        0.00     15.71 o
  10   1   4       15.67        5.21     16.15 o
  -9   2   4        0.05        5.36     13.66 o
  -8   2   4       62.95       63.72     12.63 o
  -7   2   4       60.18       67.84      9.25 o
  -6   2   4       12.46       -3.30     15.56 o
  -5   2   4      107.76      117.24      8.30 o
  -4   2   4      204.21      172.38      9.18 o
  -3   2   4      225.46      214.30      8.15 o
  -2   2   4      191.84      210.19      7.12 o
  -1   2   4      966.31      962.69     24.89 o
   0   2   4       42.98       45.77      2.62 o
   1   2   4     2541.67     2499.25     35.02 o
   2   2   4      222.84      238.45      7.27 o
   3   2   4       28.75       27.75      4.11 o
   4   2   4      253.79      272.96      9.18 o
   5   2   4       12.73       12.11     12.85 o
   6   2   4      312.51      296.96     12.26 o
   7   2   4        0.28       -3.23     12.92 o
   8   2   4      180.19      155.49     13.29 o
   9   2   4       13.80       17.84     15.78 o
  10   2   4        5.04       28.48     20.85 o
  -9   3   4        5.42       16.37     16.37 o
  -8   3   4      128.56      128.26     14.17 o
  -7   3   4       93.96      108.14     10.72 o
  -6   3   4        0.19       11.97     14.61 o
  -5   3   4      261.15      263.34     11.89 o
  -4   3   4      857.04      868.94     25.77 o
  -3   3   4      267.47      246.60      9.03 o
  -2   3   4      416.12      416.19     12.26 o
  -1   3   4     1309.75     1340.33     30.10 o
   0   3   4      171.90      172.11      3.92 o
   1   3   4       34.76       39.13      3.82 o
   2   3   4     2231.24     2228.87     37.51 o
   3   3   4      153.61      161.29      6.17 o
   4   3   4      336.60      331.54     10.20 o
   5   3   4     1998.04     1859.89     51.90 o
   6   3   4      160.12      156.08      9.91 o
   7   3   4       55.77       68.72      8.66 o
   8   3   4      605.37      604.20     20.78 o
   9   3   4       15.87       17.18     10.20 o
  10   3   4      101.35       89.42     14.46 o
  -9   4   4        1.35       13.95     20.34 o
  -8   4   4       21.60       31.86     19.16 o
  -7   4   4      140.22      163.79     12.77 o
  -6   4   4      179.35      173.77     12.48 o
  -5   4   4      454.43      461.56     16.08 o
  -4   4   4       42.98       48.67      5.58 o
  -3   4   4      644.08      759.91     21.95 o
  -2   4   4      104.51      145.21      6.61 o
  -1   4   4      296.64      267.45      7.86 o
   0   4   4     3043.75     3098.28     31.56 o
   1   4   4     2201.04     2266.97     37.29 o
   2   4   4       61.21       52.49      4.33 o
   3   4   4      322.50      320.23      9.84 o
   4   4   4     2925.29     2999.87     59.25 o
   5   4   4       10.41        9.25      5.29 o
   6   4   4     1041.12     1059.89     29.44 o
   7   4   4      135.01      135.30     10.79 o
   8   4   4        6.59        1.91     16.81 o
   9   4   4        0.48       30.98     15.64 o
  10   4   4       74.88       82.30     12.77 o
  -8   5   4       17.87      -10.13     20.85 o
  -7   5   4       12.84       32.23     16.22 o
  -6   5   4       24.64       14.83     15.93 o
  -5   5   4       48.15       50.66      8.52 o
  -4   5   4      284.35      293.22     11.60 o
  -3   5   4      483.23      507.44     14.39 o
  -2   5   4       51.02       49.78      4.99 o
  -1   5   4      481.13      495.40     15.20 o
   0   5   4       11.87       20.81      2.35 o
   1   5   4      744.54      820.63     21.51 o
   2   5   4     1706.66     1706.01     37.96 o
   3   5   4      120.93      128.84      6.31 o
   4   5   4     1912.20     1881.54     49.41 o
   5   5   4     2469.13     2357.78     60.79 o
   6   5   4      288.26      256.36     11.67 o
   7   5   4      118.08      127.08      9.91 o
   8   5   4      160.23      133.69     12.04 o
   9   5   4        3.79       26.72      8.22 o
  10   5   4       40.69       35.02     11.31 o
  -8   6   4        3.06       22.91     10.57 o
  -7   6   4       40.33       33.62     22.24 o
  -6   6   4      146.42      137.36     12.77 o
  -5   6   4       67.22       78.19      9.32 o
  -4   6   4       54.62       67.03      7.05 o
  -3   6   4       21.91       -2.35     11.53 o
  -2   6   4       98.52       74.52      6.31 o
  -1   6   4      176.95      215.03      8.08 o
   0   6   4     3624.94     3909.75     34.02 o
   1   6   4      172.76      170.54      6.68 o
   2   6   4      907.47      948.96     26.21 o
   3   6   4      617.13      648.25     18.94 o
   4   6   4        2.25        0.00      7.56 o
   5   6   4       37.78       20.41     11.67 o
   6   6   4        1.40        4.26     11.31 o
   7   6   4       16.19       24.89      7.49 o
   8   6   4      129.97       99.11     11.38 o
   9   6   4       74.56       81.93     11.53 o
  10   6   4        2.19       12.92     19.90 o
  -8   7   4        1.38       -5.43     17.25 o
  -7   7   4      129.68      144.41     14.24 o
  -6   7   4       13.80       32.67     17.11 o
  -5   7   4      952.78      919.22     26.36 o
  -4   7   4      463.15      419.34     15.56 o
  -3   7   4     1131.90     1128.82     34.21 o
  -2   7   4      337.19      305.04     10.79 o
  -1   7   4       42.14       13.80     10.65 o
   0   7   4      119.81      141.69      3.98 o
   1   7   4      937.63      966.87     28.12 o
   2   7   4       16.12       17.03      9.62 o
   3   7   4       46.49       41.04      5.14 o
   4   7   4      409.76      413.54     12.85 o
   5   7   4      168.13      165.33      9.62 o
   6   7   4       13.54       16.37     13.07 o
   7   7   4       36.23       25.62     15.42 o
   8   7   4       10.46       25.84     17.03 o
   9   7   4       25.85       12.48     10.42 o
  10   7   4       18.52       28.93     16.81 o
  -7   8   4       66.36       58.36     11.89 o
  -6   8   4       35.43       34.58      8.44 o
  -5   8   4       11.03        7.56     15.78 o
  -4   8   4      206.57      239.63     12.70 o
  -3   8   4        0.60       18.35      9.91 o
  -2   8   4      286.54      279.93     10.94 o
  -1   8   4      245.08      233.39      9.47 o
   0   8   4     1428.43     1364.16     35.09 o
   1   8   4     3805.50     3737.69     67.76 o
   2   8   4      343.61      321.78     10.13 o
   3   8   4     1121.26     1196.14     35.75 o
   4   8   4      231.35      191.32      9.54 o
   5   8   4       43.53       38.18      6.31 o
   6   8   4       51.90       61.74      8.37 o
   7   8   4       39.62       60.93      9.32 o
   8   8   4       30.90       24.67     14.24 o
   9   8   4        0.10       -7.05     18.57 o
  10   8   4       18.89      -18.72     23.49 o
  -7   9   4        5.96       -5.21     22.61 o
  -6   9   4       40.28       54.91     10.20 o
  -5   9   4       51.10       46.32      9.40 o
  -4   9   4       41.39       31.35      8.08 o
  -3   9   4      824.26      787.23     22.76 o
  -2   9   4      133.31      125.32      8.74 o
  -1   9   4       97.05       98.52      7.27 o
   0   9   4       70.66       57.80      4.61 o
   1   9   4      297.11      287.05     10.72 o
   2   9   4       54.77       62.62      6.09 o
   3   9   4      735.51      742.64     26.98 o
   4   9   4      568.59      538.42     17.11 o
   5   9   4        8.24      -13.95     13.95 o
   6   9   4      134.40      124.44     10.65 o
   7   9   4       33.49       12.99     15.27 o
   8   9   4        8.33       21.80      7.56 o
   9   9   4       12.35        2.42     19.75 o
  10   9   4       20.47       35.68     21.44 o
  -7  10   4        2.63        8.37     17.40 o
  -6  10   4        5.54        9.69     18.50 o
  -5  10   4      150.46      176.78     13.73 o
  -4  10   4      171.17      155.27     12.63 o
  -3  10   4       18.21       -5.07     14.54 o
  -2  10   4       61.76       54.47      8.15 o
  -1  10   4       44.74       38.98      6.68 o
   0  10   4       24.59       22.37      5.38 o
   1  10   4       27.25       33.48      5.80 o
   2  10   4      148.36      156.01      9.03 o
   3  10   4      182.18      183.77      6.90 o
   4  10   4      115.83       98.52      8.88 o
   5  10   4        0.02        7.86     10.72 o
   6  10   4      111.15      101.09     10.65 o
   7  10   4       67.28       27.38     21.66 o
   8  10   4       39.45       34.36      9.98 o
   9  10   4        0.31       -2.50     17.18 o
  -6  11   4        0.97       15.49     17.91 o
  -5  11   4       82.76       79.43     11.53 o
  -4  11   4       33.70       26.36     19.38 o
  -3  11   4       40.92       18.28     17.69 o
  -2  11   4      127.14      129.94     10.65 o
  -1  11   4        0.32        0.00     10.72 o
   0  11   4       73.44       82.15      5.73 o
   1  11   4       28.12       28.34      6.24 o
   2  11   4      114.75      105.06      8.74 o
   3  11   4      154.90      144.11     10.28 o
   4  11   4      659.19      663.45     19.38 o
   5  11   4      135.55      126.64     10.94 o
   6  11   4        5.45       13.14     13.14 o
   7  11   4       40.62       36.27      8.37 o
   8  11   4       17.58       25.55     17.84 o
   9  11   4       14.41       10.42     19.82 o
  -6  12   4       56.49       66.15     12.19 o
  -5  12   4       12.88       27.24     17.03 o
  -4  12   4        4.84       10.94     15.93 o
  -3  12   4      274.74      249.90     14.83 o
  -2  12   4        2.72        3.67     12.19 o
  -1  12   4      154.34      174.65     11.82 o
   0  12   4        1.79       -1.41      9.31 o
   1  12   4       93.45       96.83      9.18 o
   2  12   4      507.91      495.26     16.89 o
   3  12   4      727.89      732.75     20.85 o
   4  12   4        7.85       -3.45     13.66 o
   5  12   4      109.22      124.14     10.57 o
   6  12   4       10.02       14.02     18.43 o
   7  12   4       18.34       11.01     12.99 o
   8  12   4       11.53       24.45     19.53 o
   9  12   4       13.20      -21.73     22.69 o
  -5  13   4        2.85      -13.29     20.78 o
  -4  13   4       16.44       11.82     19.09 o
  -3  13   4       44.26       28.12     19.23 o
  -2  13   4      311.99      315.02     15.49 o
  -1  13   4      636.72      630.85     20.04 o
   0  13   4      125.42      132.93      7.78 o
   1  13   4        6.79        8.59     13.88 o
   2  13   4      310.98      322.73     14.83 o
   3  13   4      174.19      187.28     11.82 o
   4  13   4      265.18      285.07     14.90 o
   5  13   4       62.17       69.60      9.54 o
   6  13   4       48.46       23.57     17.25 o
   7  13   4       40.53       21.00     22.54 o
   8  13   4        4.49       10.28     14.98 o
  -4  14   4        3.68       22.98     17.18 o
  -3  14   4        3.18       14.10     15.27 o
  -2  14   4       32.76       40.75      8.81 o
  -1  14   4        7.17       12.41     13.43 o
   0  14   4      596.71      573.26     14.40 o
   1  14   4      102.41       86.48      9.76 o
   2  14   4       95.08       92.43      9.84 o
   3  14   4      103.71      120.69     10.87 o
   4  14   4      741.91      760.43     23.20 o
   5  14   4        0.00        4.26     15.12 o
   6  14   4        0.55       -2.28     16.74 o
   8  14   4        6.64        0.00     22.10 o
  -3  15   4        2.23       17.84     16.74 o
  -2  15   4        2.50        9.62     15.20 o
  -1  15   4       70.57       85.97     12.41 o
   0  15   4       18.39       16.59     11.15 o
   1  15   4       80.57       37.59     20.48 o
   2  15   4       12.34        4.26     16.67 o
   3  15   4       73.50       83.55     10.13 o
   4  15   4       41.42       44.20      9.03 o
   5  15   4        6.69       -6.90     18.35 o
   6  15   4       19.30       -7.41     19.60 o
   7  15   4        7.62        5.29     16.30 o
  -2  16   4        5.92      -13.07     15.86 o
  -1  16   4       31.37      -18.87     18.87 o
   0  16   4        8.70        0.00     13.16 o
   1  16   4      174.57      205.93     14.17 o
   2  16   4       14.90       25.25      8.81 o
   3  16   4        0.13       21.14     14.68 o
   4  16   4       49.09       33.62     21.51 o
   5  16   4        0.89        0.00     14.98 o
   6  16   4       42.88       64.31     11.97 o
  -1  17   4       43.85       53.67     11.01 o
   0  17   4        3.24        8.70     29.37 o
   1  17   4        2.35       19.97     12.77 o
   2  17   4        0.70       -5.07     16.00 o
   3  17   4       43.47       56.60     10.50 o
   4  17   4       23.22        2.57     19.31 o
   5  17   4        3.62        0.73      9.40 o
   2  18   4        1.22       38.47     19.45 o
  -3 -14   5       11.05       27.02     14.32 o
  -2 -14   5       19.78       34.06     20.48 o
  -1 -14   5        3.19       15.27     17.62 o
   0 -14   5        6.92       -3.11     13.76 o
   1 -14   5       71.19       97.27     13.07 o
   2 -14   5      157.09      135.01     16.15 o
  -5 -13   5        0.20       13.66     16.22 o
  -4 -13   5        7.34      -10.35     19.45 o
  -3 -13   5       18.52        9.98     19.01 o
  -2 -13   5       26.51       40.82      9.32 o
  -1 -13   5       10.59       -9.32     20.12 o
   0 -13   5       90.71       77.76     30.21 o
   1 -13   5        0.83      -20.56     20.56 o
   2 -13   5       83.07      100.14     13.07 o
   3 -13   5        3.49      -22.24     22.24 o
  -6 -12   5        3.33       24.96     15.93 o
  -5 -12   5        4.48      -15.34     16.59 o
  -4 -12   5       36.26       34.21     10.65 o
  -3 -12   5       37.23       30.03     18.87 o
  -2 -12   5       56.78       52.64      9.76 o
  -1 -12   5       23.45       -2.13     19.53 o
   0 -12   5        9.02      -11.10     11.50 o
   1 -12   5       55.18       52.79      9.98 o
   2 -12   5       23.78       20.78     19.16 o
   3 -12   5        6.33       -2.42     19.45 o
   4 -12   5       28.44       26.65     10.87 o
  -6 -11   5        0.05       -2.64     17.91 o
  -5 -11   5        9.78       20.19      8.15 o
  -4 -11   5       47.62       49.19      8.52 o
  -3 -11   5       96.34       83.62     10.42 o
  -2 -11   5       99.94      107.85     11.53 o
  -1 -11   5      179.32      170.32     12.70 o
   0 -11   5      300.81      297.84     10.79 o
   1 -11   5       13.07       34.50      8.00 o
   2 -11   5      101.25      102.41     10.50 o
   3 -11   5       65.96       57.56      9.69 o
   4 -11   5       13.58       26.06     16.22 o
   5 -11   5        2.13      -22.10     22.10 o
  -7 -10   5       32.83       34.36     11.45 o
  -6 -10   5       45.89       38.91     11.82 o
  -5 -10   5        0.50       -8.96     16.74 o
  -4 -10   5       32.24       36.56      8.08 o
  -3 -10   5        9.03       12.97      6.44 o
  -2 -10   5        0.15        2.72      6.24 o
  -1 -10   5        0.02        3.60     12.77 o
   0 -10   5       25.67       13.55     11.25 o
   1 -10   5       17.07        9.25     15.56 o
   2 -10   5       27.60       34.73      8.37 o
   3 -10   5       14.00       24.37     14.10 o
   4 -10   5        6.17       15.34      7.93 o
   5 -10   5        8.28       -4.85     17.47 o
   6 -10   5       71.95       81.27     11.60 o
  -7  -9   5       14.08      -10.20     21.95 o
  -6  -9   5       11.70       20.92     16.59 o
  -5  -9   5       23.08       12.55     17.77 o
  -4  -9   5       34.38       21.07     19.23 o
  -3  -9   5       48.72       52.71      6.28 o
  -2  -9   5       23.27        1.69     16.00 o
  -1  -9   5       19.52       19.68     13.95 o
   0  -9   5       57.59       78.40      6.18 o
   1  -9   5     1246.70     1172.95     35.39 o
   2  -9   5      201.93      213.12     12.55 o
   3  -9   5      379.67      365.02     16.74 o
   4  -9   5       42.22       38.76      8.08 o
   5  -9   5       50.67       54.47     10.28 o
   6  -9   5       15.49       34.73     22.98 o
   7  -9   5        5.12       -5.58     20.19 o
  -8  -8   5        0.36      -22.91     22.91 o
  -7  -8   5       17.10        4.85     20.04 o
  -6  -8   5        0.02      -11.01     15.42 o
  -5  -8   5       39.10       31.49     18.43 o
  -4  -8   5      167.44      148.15     11.45 o
  -3  -8   5        0.28       -4.92     12.99 o
  -2  -8   5       59.41       51.24      8.37 o
  -1  -8   5       14.72       17.84     12.63 o
   0  -8   5        0.05       -5.26      9.14 o
   1  -8   5      146.84      138.31     10.13 o
   2  -8   5      163.03      179.65     11.01 o
   3  -8   5       37.33       27.16     18.43 o
   4  -8   5        6.88        5.58     11.53 o
   5  -8   5      301.19      319.79     16.44 o
   6  -8   5        1.94       -9.25     18.21 o
   7  -8   5       98.28      121.43     14.17 o
  -8  -7   5       15.70        2.64     22.54 o
  -7  -7   5       98.07      116.29     11.31 o
  -6  -7   5       10.42      -15.34     15.34 o
  -5  -7   5        4.00       -1.84     16.22 o
  -4  -7   5       85.56       87.51      8.66 o
  -3  -7   5       66.93       61.52      7.93 o
  -2  -7   5        3.49       18.13     10.87 o
  -1  -7   5       28.81       35.39      6.61 o
   0  -7   5      697.54      774.41     13.41 o
   1  -7   5       63.60       71.14      6.97 o
   2  -7   5      415.84      425.88     15.20 o
   3  -7   5        1.11       -7.71     13.73 o
   4  -7   5      371.64      401.58     15.86 o
   5  -7   5       66.42       65.49      9.91 o
   6  -7   5       23.41       -4.33     18.79 o
   7  -7   5        1.91        9.25      8.59 o
   8  -7   5       10.50       11.09     19.97 o
  -8  -6   5        0.84       25.55     16.15 o
  -7  -6   5       15.83       21.29      8.08 o
  -6  -6   5       85.68       67.84      9.98 o
  -5  -6   5      267.66      254.60     13.36 o
  -4  -6   5      627.09      586.58     18.13 o
  -3  -6   5      219.27      221.93     10.50 o
  -2  -6   5      167.02      152.78      9.03 o
  -1  -6   5      104.41       99.26      7.12 o
   0  -6   5        1.53        6.43      5.25 o
   1  -6   5       76.63       86.26      6.90 o
   2  -6   5      135.78      148.22      9.03 o
   3  -6   5       17.91       18.28     11.01 o
   4  -6   5      107.40       95.51      9.54 o
   5  -6   5        4.40        7.19     14.98 o
   6  -6   5        6.88       18.13     14.39 o
   7  -6   5       11.84        6.83     15.27 o
   8  -6   5        3.53       26.21     16.59 o
  -8  -5   5       26.81       14.90     22.76 o
  -7  -5   5       10.87       16.81      7.86 o
  -6  -5   5      343.90      338.44     16.44 o
  -5  -5   5        1.98       -6.68     14.32 o
  -4  -5   5       24.92       10.35     14.98 o
  -3  -5   5      131.65      122.68      8.66 o
  -2  -5   5     1774.24     1850.64     53.01 o
  -1  -5   5      318.34      314.88     10.94 o
   0  -5   5      437.18      552.58     11.18 o
   1  -5   5        0.37       -3.30     10.87 o
   2  -5   5      333.50      414.28     12.41 o
   3  -5   5      230.33      227.66     10.50 o
   4  -5   5       55.89       55.80      7.71 o
   5  -5   5      421.81      415.38     16.74 o
   6  -5   5       64.07       76.42      9.91 o
   7  -5   5        0.06        0.00     13.88 o
   8  -5   5       35.00       27.38     15.93 o
   9  -5   5        2.14        2.79     19.60 o
  -9  -4   5       53.93       74.22     13.80 o
  -8  -4   5       61.22       51.61     11.45 o
  -7  -4   5        9.73       17.03     18.28 o
  -6  -4   5       11.92       12.92     13.66 o
  -5  -4   5       91.11      100.14      9.03 o
  -4  -4   5       54.84       55.72      7.12 o
  -3  -4   5        1.78       -4.85     10.79 o
  -2  -4   5      381.25      366.05     10.79 o
  -1  -4   5      925.50      966.43     29.88 o
   0  -4   5       27.10       32.21      4.15 o
   1  -4   5     2878.35     2862.58     59.03 o
   2  -4   5       38.15       44.34      5.58 o
   3  -4   5      254.93      275.82     10.72 o
   4  -4   5      467.76      478.44     14.61 o
   5  -4   5        7.41        6.17     13.95 o
   6  -4   5      102.51       88.98     10.06 o
   7  -4   5      185.10      175.39     13.29 o
   8  -4   5        0.48       -2.35     18.21 o
   9  -4   5       11.58       16.08     17.33 o
  -9  -3   5       13.95       19.16     22.39 o
  -8  -3   5        0.36      -20.12     20.12 o
  -7  -3   5        3.31       14.54     17.03 o
  -6  -3   5      110.11      106.16     10.06 o
  -5  -3   5      358.28      347.32     14.83 o
  -4  -3   5      642.64      656.33     18.79 o
  -3  -3   5     1397.72     1309.06     38.54 o
  -2  -3   5     1151.06     1197.83     32.45 o
  -1  -3   5     1576.88     1835.66     43.02 o
   0  -3   5       34.07       32.48      3.30 o
   1  -3   5     1723.48     1789.85     43.31 o
   2  -3   5      120.47      127.15      7.12 o
   3  -3   5       28.82       27.46      4.85 o
   4  -3   5       49.45       63.36      7.27 o
   5  -3   5       28.78       40.52      6.61 o
   6  -3   5      500.35      523.96     17.84 o
   7  -3   5        0.06        0.00     12.48 o
   8  -3   5       10.29        0.00     18.35 o
   9  -3   5       10.47        7.71     21.36 o
  -9  -2   5       14.05       27.16     19.60 o
  -8  -2   5        0.07      -16.74     17.40 o
  -7  -2   5       24.23        6.17     17.77 o
  -6  -2   5        5.66        0.00     15.34 o
  -5  -2   5      236.85      259.45     12.41 o
  -4  -2   5      121.39      100.21      7.64 o
  -3  -2   5       27.20       35.83      4.70 o
  -2  -2   5      421.82      424.48     12.99 o
  -1  -2   5     1769.52     1743.60     40.67 o
   0  -2   5      134.01      134.82      4.48 o
   1  -2   5     1629.06     1646.91     37.96 o
   2  -2   5       25.86       36.12      4.48 o
   3  -2   5      182.39      216.79      8.44 o
   4  -2   5       35.43       32.52      5.43 o
   5  -2   5       23.99       40.16      6.24 o
   6  -2   5      239.18      219.58     12.70 o
   7  -2   5        0.15        1.84     15.05 o
   8  -2   5       17.82       10.87     15.78 o
   9  -2   5       54.46       54.69     11.16 o
  -9  -1   5       49.11       50.95     12.04 o
  -8  -1   5        3.17      -14.24     17.47 o
  -7  -1   5      190.15      193.89     12.92 o
  -6  -1   5        3.88        0.00     12.63 o
  -5  -1   5      128.97      138.17      9.91 o
  -4  -1   5      545.77      548.48     16.22 o
  -3  -1   5      595.17      605.23     16.52 o
  -2  -1   5       13.53       21.22      4.04 o
  -1  -1   5       60.52       47.13      4.85 o
   0  -1   5     1377.12     1508.54     23.83 o
   1  -1   5        0.84        4.70      6.39 o
   2  -1   5     3313.89     3484.26     54.03 o
   3  -1   5       54.88       65.63      5.07 o
   4  -1   5      237.90      229.71      9.32 o
   5  -1   5       67.46       61.01      6.68 o
   6  -1   5       44.10       37.74      6.90 o
   7  -1   5       11.40       12.41     16.37 o
   8  -1   5       47.35       54.40     10.06 o
   9  -1   5        4.83      -21.58     21.58 o
  10  -1   5        5.76      -16.52     23.42 o
  -9   0   5       16.59       32.52     17.55 o
  -8   0   5        5.26       -2.35     19.16 o
  -7   0   5       38.09       44.64      9.25 o
  -6   0   5       17.62       10.28     14.54 o
  -5   0   5      317.93      301.44     12.85 o
  -4   0   5      108.37      103.59      7.78 o
  -3   0   5      580.23      545.69     16.37 o
  -2   0   5     4086.52     4219.87     61.96 o
  -1   0   5      475.88      505.53     16.08 o
   0   0   5       50.59       50.85      3.38 o
   1   0   5       45.54       40.16      3.82 o
   2   0   5      252.40      273.40      8.37 o
   3   0   5       51.44       45.52      4.85 o
   4   0   5       93.77       81.05      6.68 o
   5   0   5      312.69      329.63     11.89 o
   6   0   5        1.79        3.30      5.43 o
   7   0   5      109.72      118.05     10.35 o
   8   0   5       31.55       12.19     16.52 o
   9   0   5        7.94       19.75      8.30 o
  10   0   5        5.18        2.72     17.62 o
  -9   1   5       17.15       -2.72     19.90 o
  -7   1   5       32.64       38.76      8.15 o
  -6   1   5       15.48       20.63     15.78 o
  -5   1   5       60.00       68.86      8.22 o
  -4   1   5       18.25       20.41     11.67 o
  -3   1   5      952.50     1074.64     31.94 o
  -2   1   5     2138.23     2073.52     43.68 o
  -1   1   5      709.81      796.92     21.80 o
   0   1   5        0.38        7.99      2.63 o
   1   1   5     1304.74     1305.46     29.15 o
   2   1   5     1224.03     1142.77     29.44 o
   3   1   5      175.47      171.06      6.83 o
   4   1   5      225.17      196.24      8.81 o
   5   1   5        9.62       13.14      5.21 o
   7   1   5        0.02       -1.69     13.51 o
   8   1   5        0.02        7.93     12.55 o
   9   1   5        4.45       13.73     16.74 o
  10   1   5       40.25       31.64     25.03 o
  -9   2   5        0.77        2.79     18.13 o
  -8   2   5       40.82       46.25     10.20 o
  -7   2   5        1.32       10.79      7.78 o
  -6   2   5        1.28        8.74     14.10 o
  -5   2   5       54.94       53.23      7.49 o
  -4   2   5      197.99      194.11      9.54 o
  -3   2   5      688.32      716.89     20.56 o
  -2   2   5      675.09      704.05     22.83 o
  -1   2   5      442.39      475.29     14.02 o
   0   2   5        0.00        2.43      2.73 o
   1   2   5       30.28       38.47      3.74 o
   2   2   5      164.15      166.50      5.95 o
   3   2   5      589.47      644.65     18.72 o
   4   2   5       45.02       37.29      5.07 o
   5   2   5       27.47       31.05      5.43 o
   6   2   5       89.91       91.77      8.00 o
   7   2   5       36.32       50.88      7.41 o
   8   2   5       58.22       73.49      9.32 o
   9   2   5       38.26       35.97     20.34 o
  10   2   5        1.39       10.42     16.44 o
  -8   3   5        3.82       17.25     19.31 o
  -7   3   5        4.22      -16.74     16.74 o
  -6   3   5      196.08      207.40     12.41 o
  -5   3   5      201.59      186.84     11.60 o
  -4   3   5      341.54      345.05     12.26 o
  -3   3   5      899.67      903.37     27.24 o
  -2   3   5       36.22       40.45      5.07 o
  -1   3   5      449.30      465.52     14.39 o
   0   3   5       42.44       33.83      3.93 o
   1   3   5      152.39      131.49      5.29 o
   2   3   5      203.98      203.95      6.75 o
   3   3   5      267.73      227.37      7.71 o
   4   3   5      911.51      895.59     25.11 o
   5   3   5       53.44       53.89      6.31 o
   6   3   5      260.31      217.16     10.94 o
   7   3   5        5.26        3.23     14.54 o
   8   3   5      116.19      125.69     12.11 o
   9   3   5       51.49       35.61     21.58 o
  10   3   5       61.81       69.30     12.33 o
  -8   4   5        0.32        2.50     17.69 o
  -7   4   5        6.57       19.31     15.34 o
  -6   4   5       45.61       25.92      9.25 o
  -5   4   5       43.44       17.40     16.81 o
  -4   4   5        0.95        7.86     10.57 o
  -3   4   5     3856.13     3959.40     72.75 o
  -2   4   5     1419.17     1405.74     38.91 o
  -1   4   5      634.28      640.40     19.16 o
   0   4   5      118.92      121.61      3.79 o
   1   4   5      791.01      777.17     21.07 o
   2   4   5     2118.31     2159.42     41.04 o
   3   4   5       11.47       15.12      8.52 o
   4   4   5     3653.13     3419.14     63.06 o
   5   4   5       14.42       23.79      5.51 o
   6   4   5      430.61      437.40     14.02 o
   7   4   5       21.39       33.40      7.64 o
   8   4   5        3.96       17.11     12.77 o
   9   4   5       18.03       23.35      9.10 o
  10   4   5       78.63       33.48     14.90 o
  -8   5   5        0.01      -21.51     21.51 o
  -7   5   5       70.08       66.00      9.98 o
  -6   5   5      358.57      344.02     16.81 o
  -5   5   5      218.93      227.29     12.33 o
  -4   5   5      309.95      301.81     12.33 o
  -3   5   5      170.03      176.12      8.59 o
  -2   5   5      230.06      212.61      8.44 o
  -1   5   5     2724.44     2846.65     52.86 o
   0   5   5        0.36        3.50      9.87 o
   1   5   5     1051.46      965.18     28.71 o
   2   5   5      129.86      136.84      6.09 o
   3   5   5       35.22       40.30      4.77 o
   4   5   5     1757.72     1715.99     46.54 o
   5   5   5       20.93       10.57     10.94 o
   6   5   5      354.77      300.56     12.48 o
   7   5   5       96.16       89.64      9.84 o
   8   5   5      239.88      270.53     14.90 o
   9   5   5        2.68       13.36     15.42 o
  10   5   5        0.05        0.00     18.79 o
  -8   6   5        6.25       24.23     19.23 o
  -7   6   5       34.13       36.85     20.12 o
  -6   6   5        1.14        8.00     15.27 o
  -5   6   5      100.76      100.95     10.42 o
  -4   6   5      299.62      313.70     13.14 o
  -3   6   5        1.71      -11.23     11.60 o
  -2   6   5     1056.42     1049.83     32.23 o
  -1   6   5     1530.93     1659.61     43.39 o
   0   6   5       14.09       14.93      3.50 o
   1   6   5      426.80      489.16     14.32 o
   2   6   5      860.82      886.48     25.99 o
   3   6   5      400.72      378.16     11.67 o
   4   6   5       80.40       77.01      6.61 o
   5   6   5       70.01       69.67      7.12 o
   6   6   5      101.40      108.07      8.66 o
   7   6   5       36.44       35.75      8.00 o
   8   6   5      254.73      246.82     14.76 o
   9   6   5       10.17       26.36      8.74 o
  10   6   5        2.24       15.49     19.97 o
  -8   7   5        1.15      -11.16     19.75 o
  -7   7   5      102.02      123.85     12.77 o
  -6   7   5       56.07       53.59      9.10 o
  -5   7   5       93.02       92.43     10.35 o
  -4   7   5      398.90      430.87     16.00 o
  -3   7   5       69.64       59.54      7.41 o
  -2   7   5       63.40       71.87      6.46 o
  -1   7   5      625.67      683.56     19.45 o
   0   7   5     1241.28     1461.83     50.80 o
   1   7   5       44.45       43.90      5.51 o
   2   7   5      358.96      336.68     10.57 o
   3   7   5      144.97      155.64      7.78 o
   4   7   5      201.94      172.08      8.96 o
   5   7   5       91.10       91.33      7.78 o
   6   7   5      100.26       99.26      9.18 o
   7   7   5       41.11       13.66     18.43 o
   8   7   5       49.78       65.05      8.74 o
   9   7   5       10.43        4.55     19.60 o
  10   7   5       36.92       10.42     23.71 o
  -7   8   5        0.44      -17.62     19.31 o
  -6   8   5       79.31       89.05     11.75 o
  -5   8   5      617.41      581.66     20.19 o
  -4   8   5       38.80       46.03      8.30 o
  -3   8   5      573.87      531.67     16.67 o
  -2   8   5      413.35      382.12     12.55 o
  -1   8   5      755.92      734.81     21.58 o
   0   8   5        2.66        4.15      5.52 o
   1   8   5       33.19       44.78      5.36 o
   2   8   5       26.71       34.06      4.77 o
   3   8   5      263.42      255.85      9.84 o
   4   8   5       84.20       91.25      7.34 o
   5   8   5       39.96       43.02      6.46 o
   6   8   5       34.41       29.29      7.78 o
   7   8   5       46.70       10.65     15.64 o
   8   8   5       31.56       30.69     17.69 o
   9   8   5        6.24       30.32     17.33 o
  10   8   5        7.36        0.00     19.60 o
  -7   9   5       10.83       34.36     20.63 o
  -6   9   5       47.34       39.64     22.02 o
  -5   9   5      385.93      382.56     17.40 o
  -4   9   5      539.31      560.45     19.09 o
  -3   9   5       70.02       72.90      8.22 o
  -2   9   5        4.08       -6.97     14.17 o
  -1   9   5        4.65        2.57      9.03 o
   0   9   5      759.14      733.83     15.14 o
   1   9   5      790.14      690.83     21.44 o
   2   9   5      245.85      254.82     10.13 o
   3   9   5        0.46       -5.27      7.82 o
   4   9   5        0.15        0.00     11.09 o
   5   9   5        0.96       10.20     10.20 o
   6   9   5        2.19        3.30     13.58 o
   7   9   5        5.10       -9.25     15.86 o
   8   9   5       22.22       18.50      9.18 o
   9   9   5        8.61        7.19     19.01 o
  10   9   5       15.97        2.72     22.32 o
  -6  10   5       28.93       14.83     17.11 o
  -5  10   5        1.14        0.00     13.14 o
  -4  10   5       11.70        7.64     15.27 o
  -3  10   5        0.59       10.28     12.55 o
  -2  10   5      366.58      368.03     14.32 o
  -1  10   5       67.13       25.55     16.30 o
   0  10   5        3.32       -0.19      7.16 o
   1  10   5       55.15       54.18      6.68 o
   2  10   5      698.92      704.19     21.22 o
   3  10   5       99.77       91.56      4.35 o
   4  10   5       43.06       37.29      6.53 o
   5  10   5      353.44      353.56     14.68 o
   6  10   5       10.78       19.23     14.10 o
   7  10   5        9.73        3.89     18.06 o
   8  10   5        0.80       17.62     14.61 o
   9  10   5        7.15      -21.66     21.66 o
  -6  11   5        1.96      -13.14     19.45 o
  -5  11   5        0.00      -11.75     18.28 o
  -4  11   5        0.77        4.11     15.42 o
  -3  11   5       56.81       27.82     17.84 o
  -2  11   5      222.48      240.43     12.77 o
  -1  11   5        1.26        0.00     12.70 o
   0  11   5      101.52      103.73      8.33 o
   1  11   5      117.95      127.89      8.74 o
   2  11   5      125.42      128.40      8.66 o
   3  11   5      108.77      128.55      9.40 o
   4  11   5       17.58       23.79      6.61 o
   5  11   5       63.39       61.30      8.66 o
   6  11   5        0.95       22.39     13.66 o
   7  11   5      171.76      162.83     12.92 o
   8  11   5       13.91       11.53     17.69 o
   9  11   5       20.71       22.46      9.18 o
  -5  12   5       50.28       40.16     22.69 o
  -4  12   5       30.44       31.05     15.64 o
  -3  12   5       28.27       12.04     20.92 o
  -2  12   5       10.63      -16.81     16.81 o
  -1  12   5      146.16      162.54     11.01 o
   0  12   5       63.56       71.85      5.65 o
   1  12   5        0.54      -13.95     13.95 o
   2  12   5       44.67       35.97      7.56 o
   3  12   5        7.54       -8.15     13.95 o
   4  12   5       11.06        1.69     13.88 o
   5  12   5       11.11       14.46     12.85 o
   6  12   5       74.46       84.13     10.28 o
   7  12   5        8.30       26.06     15.05 o
   8  12   5        0.23        9.69     14.10 o
   9  12   5       36.48        8.08     23.27 o
  -5  13   5        1.19      -10.72     20.12 o
  -4  13   5      251.27      275.45     16.52 o
  -3  13   5       22.86       -2.20     16.74 o
  -2  13   5       10.89       18.28     13.58 o
  -1  13   5       11.80        7.56     16.52 o
   0  13   5      387.33      406.66     11.42 o
   1  13   5      105.55      128.77     10.72 o
   2  13   5       27.26       26.14     14.46 o
   3  13   5       41.30       23.20     18.13 o
   4  13   5       85.82       91.55      9.69 o
   5  13   5       50.30       45.96      9.18 o
   6  13   5       30.88       33.92     18.50 o
   7  13   5        0.02       -2.28     16.81 o
   8  13   5        1.50       15.27     19.68 o
  -4  14   5        0.19      -17.47     17.47 o
  -3  14   5       31.91       43.17      9.98 o
  -2  14   5        6.34       -2.20     16.96 o
  -1  14   5      100.94      128.11     10.65 o
   0  14   5       70.57       60.28      6.76 o
   1  14   5        4.48       18.94     13.66 o
   2  14   5        4.30       -1.91     14.76 o
   3  14   5       11.00       13.73     16.74 o
   4  14   5        3.70       -4.04     14.54 o
   5  14   5      251.68      281.62     15.27 o
   6  14   5       21.40        0.00     18.43 o
   7  14   5       19.76       31.49      9.40 o
   8  14   5        4.76        5.36     20.12 o
  -3  15   5        1.99      -10.20     16.96 o
  -2  15   5       16.79       31.27     18.79 o
  -1  15   5        3.85      -17.55     17.55 o
   0  15   5       12.53       22.66     10.93 o
   1  15   5       41.39       16.67     20.56 o
   2  15   5      225.61      195.87     13.51 o
   4  15   5       79.34       39.35     20.04 o
   5  15   5        0.00        4.55     17.11 o
   6  15   5       50.08       34.58     11.67 o
   7  15   5        0.01        0.00     16.96 o
  -2  16   5       16.23       20.85     20.56 o
  -1  16   5        0.09        7.41     15.42 o
   0  16   5        7.98        7.93      8.22 o
   1  16   5       62.55       34.14     19.68 o
   2  16   5        7.03        2.28     17.91 o
   3  16   5       16.84       34.95     19.38 o
   4  16   5       21.03       19.01     19.60 o
   5  16   5      222.80      196.97     17.33 o
   6  16   5        8.70       15.71     18.13 o
  -1  17   5       33.42       29.29     10.87 o
   0  17   5        0.08       -8.93     16.55 o
   1  17   5       30.13       32.23     21.22 o
   2  17   5       15.93       15.05     18.43 o
   3  17   5      101.59       90.59     13.29 o
   4  17   5        0.02       23.20     16.08 o
   5  17   5       26.80       31.94     23.49 o
   1  18   5       19.42       27.02     19.45 o
   2  18   5        5.24       24.52     19.45 o
   3  18   5        5.75       21.88     18.13 o
  -1 -14   6       17.47        2.64     18.72 o
   0 -14   6      104.17      108.50      9.59 o
  -4 -13   6        0.41       -5.51     16.00 o
  -3 -13   6       44.17       33.18     11.01 o
  -2 -13   6       28.49       25.47     16.15 o
  -1 -13   6        0.07       19.75     17.47 o
   0 -13   6        1.99      -11.80     13.18 o
   1 -13   6        0.01       -2.57     16.37 o
   2 -13   6        3.60       13.21     15.56 o
  -5 -12   6        2.00       -5.43     15.78 o
  -4 -12   6        1.11       10.20     19.45 o
  -3 -12   6        0.39        2.42     19.16 o
  -2 -12   6       40.52       43.61     10.13 o
  -1 -12   6       29.08       -4.55     20.56 o
   0 -12   6       40.29       49.83      8.14 o
   1 -12   6        0.62       -4.70     17.84 o
   2 -12   6       79.40       88.61     12.19 o
   3 -12   6        1.35        5.07     18.87 o
   4 -12   6       10.92       -8.00     22.24 o
  -6 -11   6        9.50       22.10     17.03 o
  -5 -11   6       21.23       20.26     16.81 o
  -4 -11   6        1.80       -9.47     15.78 o
  -3 -11   6        1.35       -2.28     15.56 o
  -2 -11   6       11.08        6.53     16.37 o
  -1 -11   6       64.83       67.25      9.62 o
   0 -11   6        0.97       -1.52     10.01 o
   1 -11   6      153.76      157.33     12.77 o
   2 -11   6       68.90       75.10      9.98 o
   3 -11   6        6.62        2.35     17.25 o
   4 -11   6        0.40       -7.41     18.65 o
   5 -11   6        7.20       10.87     20.70 o
  -6 -10   6        0.25        2.57     21.29 o
  -5 -10   6        6.47       16.67     17.62 o
  -4 -10   6        1.35        8.81     12.77 o
  -3 -10   6        9.25       12.46     10.49 o
  -2 -10   6        2.85       15.20      6.46 o
  -1 -10   6      219.28      224.72     13.29 o
   0 -10   6        4.92      -10.88     10.88 o
   1 -10   6       61.95       54.03      9.25 o
   2 -10   6      413.16      408.92     17.77 o
   3 -10   6       46.28       43.83      8.66 o
   4 -10   6       19.23       20.63     22.10 o
   5 -10   6        2.97      -17.84     17.84 o
   6 -10   6       45.45       38.54     22.69 o
  -7  -9   6        3.54       17.62      8.96 o
  -6  -9   6       14.95       16.81      9.32 o
  -5  -9   6       78.41       87.00     10.06 o
  -4  -9   6       18.18       23.57      8.96 o
  -3  -9   6       11.73       22.32      6.03 o
  -2  -9   6        2.84       -7.19     12.70 o
  -1  -9   6      235.67      210.41     12.92 o
   0  -9   6        1.73       -2.63     10.50 o
   1  -9   6        0.52        1.76     12.48 o
   2  -9   6      318.62      290.94     15.05 o
   3  -9   6       23.68       21.58     16.52 o
   4  -9   6        2.03      -20.04     20.04 o
   5  -9   6      151.75      184.49     14.10 o
   6  -9   6       33.69       25.92     11.38 o
  -7  -8   6        3.00      -10.28     17.03 o
  -6  -8   6        0.01       -2.35     16.00 o
  -5  -8   6       15.21       16.30      7.71 o
  -4  -8   6       12.93        0.00     11.45 o
  -3  -8   6      103.46       89.20      9.18 o
  -2  -8   6      120.18      133.61     10.72 o
  -1  -8   6      355.84      408.77     15.71 o
   0  -8   6       86.76       91.96      8.52 o
   1  -8   6       21.64       11.38     14.98 o
   2  -8   6       11.31       26.87     14.61 o
   3  -8   6      930.10      955.12     29.07 o
   4  -8   6       11.07       11.67     12.63 o
   5  -8   6       80.37       87.36     10.35 o
   6  -8   6       40.61       44.49      9.91 o
   7  -8   6       31.28       57.92     11.67 o
  -8  -7   6       92.29      102.93     14.54 o
  -7  -7   6        9.16      -19.75     20.63 o
  -6  -7   6      117.66      105.06     11.45 o
  -5  -7   6       45.65       51.02      9.69 o
  -4  -7   6       50.30       30.39     16.30 o
  -3  -7   6        2.66       -1.62     13.80 o
  -2  -7   6       60.04       54.33      7.49 o
  -1  -7   6        0.04      -13.43     13.43 o
   0  -7   6        1.08        5.97      5.88 o
   1  -7   6      176.21      182.36     10.42 o
   2  -7   6      220.91      224.21     12.04 o
   3  -7   6       38.68       47.28      7.41 o
   4  -7   6       21.09       21.51     16.44 o
   5  -7   6        3.56       -4.04     16.08 o
   6  -7   6        0.55        6.75     14.02 o
   7  -7   6      159.36      143.45     15.12 o
  -8  -6   6       20.48       32.23     11.67 o
  -7  -6   6       90.67       91.18     13.36 o
  -6  -6   6       41.36       46.18      9.25 o
  -5  -6   6       49.95       42.73      8.22 o
  -4  -6   6        0.00       22.17     12.63 o
  -3  -6   6      201.28      185.23     11.23 o
  -2  -6   6       38.32       25.62     16.00 o
  -1  -6   6      391.13      385.94     13.29 o
   0  -6   6       93.77      102.20      4.49 o
   1  -6   6        9.54       16.00     11.31 o
   2  -6   6      721.77      716.09     20.26 o
   3  -6   6        0.32       -7.49     12.85 o
   4  -6   6      198.79      207.47     11.75 o
   5  -6   6       69.20       61.45      9.84 o
   6  -6   6       52.90       73.78      9.91 o
   7  -6   6        3.85      -18.79     20.48 o
   8  -6   6        3.70       13.43     19.60 o
  -8  -5   6       23.90        7.86     21.73 o
  -7  -5   6       11.82       18.35     18.06 o
  -6  -5   6        5.98      -15.12     15.12 o
  -5  -5   6      268.81      245.20     14.10 o
  -4  -5   6        8.31        8.00     12.92 o
  -3  -5   6      331.04      376.91     13.07 o
  -2  -5   6      123.71      127.74      7.86 o
  -1  -5   6       83.41       77.23      6.97 o
   0  -5   6       46.27       49.99      4.26 o
   1  -5   6      325.32      351.58     11.75 o
   2  -5   6      552.68      602.66     18.50 o
   3  -5   6       43.39       48.89      6.24 o
   4  -5   6       11.72        7.56     14.76 o
   5  -5   6       41.03       56.24      8.00 o
   6  -5   6      283.90      290.65     14.32 o
   7  -5   6        0.82       19.90     16.74 o
   8  -5   6        4.88       10.20     18.43 o
  -8  -4   6       16.98        0.00     17.69 o
  -7  -4   6        3.36      -19.09     19.09 o
  -6  -4   6       97.54       87.58     11.09 o
  -5  -4   6      134.24      135.30     11.38 o
  -4  -4   6        1.94        9.10      5.95 o
  -3  -4   6      723.82      785.54     23.13 o
  -2  -4   6      605.17      571.39     16.44 o
  -1  -4   6      491.17      482.70     14.46 o
   0  -4   6     2224.56     2411.14     96.17 o
   1  -4   6      273.46      291.68     10.72 o
   2  -4   6     2070.35     2069.26     55.28 o
   3  -4   6      290.55      272.29     11.16 o
   4  -4   6      435.90      440.78     14.02 o
   5  -4   6       96.90      101.83      9.47 o
   6  -4   6        3.44        5.51     13.88 o
   7  -4   6        1.73       -4.18     15.05 o
   8  -4   6      113.66      115.19     13.66 o
   9  -4   6        0.25        8.22     20.63 o
  -8  -3   6       49.34       69.67     10.57 o
  -7  -3   6        7.51       22.54      7.49 o
  -6  -3   6       23.75       15.27     15.78 o
  -5  -3   6       88.91       95.59      9.69 o
  -4  -3   6       21.39       17.03      6.46 o
  -3  -3   6        0.16        4.99      9.54 o
  -2  -3   6       84.11       84.79      7.05 o
  -1  -3   6      121.15      129.80      7.05 o
   0  -3   6      493.12      539.57     13.99 o
   1  -3   6      523.12      460.09     13.58 o
   2  -3   6     2001.97     1837.05     49.78 o
   3  -3   6     2926.51     2960.45     65.93 o
   4  -3   6       65.11       79.14      7.34 o
   5  -3   6       86.27       84.13      8.74 o
   6  -3   6      635.56      611.40     19.53 o
   7  -3   6       32.51       31.79      8.15 o
   8  -3   6       27.46       31.57      9.47 o
   9  -3   6        2.11      -18.35     18.35 o
  -8  -2   6        0.22      -12.55     18.57 o
  -7  -2   6       24.75       21.07      8.44 o
  -6  -2   6       79.02       91.33      9.47 o
  -5  -2   6      188.98      203.51     11.97 o
  -4  -2   6       15.63       19.16     10.20 o
  -3  -2   6       28.87       12.92     11.82 o
  -2  -2   6       94.84       90.01      6.31 o
  -1  -2   6     3014.74     3080.04     58.51 o
   0  -2   6     2543.59     2678.48     47.79 o
   1  -2   6     1279.49     1453.68     39.72 o
   2  -2   6      366.07      386.09     11.89 o
   3  -2   6        8.35       10.13      4.48 o
   4  -2   6     1372.12     1261.34     38.76 o
   5  -2   6       46.46       40.38      6.97 o
   6  -2   6      247.68      247.63     13.73 o
   7  -2   6        9.77       14.68      7.49 o
   8  -2   6       99.53       97.20     12.11 o
   9  -2   6        5.11       -5.07     17.11 o
  -8  -1   6        6.80       -2.50     20.04 o
  -7  -1   6       14.44        6.46     17.03 o
  -6  -1   6       63.80       59.47      9.25 o
  -5  -1   6       14.60        1.54     16.00 o
  -4  -1   6       64.01       57.70      7.34 o
  -3  -1   6        6.12        6.75      9.62 o
  -2  -1   6      965.37      968.27     27.02 o
  -1  -1   6      993.60     1154.22     33.99 o
   0  -1   6       95.67      109.57      5.62 o
   1  -1   6       22.20       13.95      3.89 o
   2  -1   6     2638.99     2562.98     51.17 o
   3  -1   6        8.17      -10.28     10.28 o
   4  -1   6      870.78      805.51     24.74 o
   5  -1   6      777.95      758.96     23.13 o
   6  -1   6       67.06       29.51     17.11 o
   7  -1   6        0.52       11.01     11.01 o
   8  -1   6       23.10        4.26     18.43 o
   9  -1   6        0.31      -14.61     17.91 o
  10  -1   6        1.74      -13.95     21.80 o
  -8   0   6        2.54        2.50     19.45 o
  -7   0   6       28.81       17.11     18.35 o
  -6   0   6      116.23      134.94     11.75 o
  -5   0   6       34.16       23.42     14.54 o
  -4   0   6       31.38       26.28      5.65 o
  -3   0   6       57.00       62.18      6.24 o
  -2   0   6      176.45      177.59      7.64 o
  -1   0   6        4.75        0.81      8.74 o
   0   0   6     2325.62     2596.81     69.45 o
   1   0   6       38.53       29.07      4.40 o
   2   0   6     1226.11     1333.14     35.68 o
   3   0   6      170.87      169.59      8.00 o
   4   0   6        1.96        6.39      8.66 o
   5   0   6        1.94       -1.25     10.72 o
   6   0   6       80.44       62.26      8.66 o
   7   0   6       41.89       52.49      8.88 o
   8   0   6       51.49       59.61      8.44 o
   9   0   6        0.85      -14.24     18.35 o
  10   0   6       41.64       35.39     22.24 o
  -8   1   6        5.73      -19.01     19.01 o
  -7   1   6        2.01        6.46     13.36 o
  -6   1   6       27.38       16.37     14.46 o
  -5   1   6       55.07       49.48      8.08 o
  -4   1   6       81.40       82.44      7.41 o
  -3   1   6      101.87      119.15      7.41 o
  -2   1   6       11.19        9.25      8.96 o
  -1   1   6      727.50      726.14     22.98 o
   0   1   6      123.98      133.81      9.18 o
   1   1   6      830.96      785.39     21.95 o
   2   1   6      137.07      126.05      6.02 o
   3   1   6        2.97        3.45      7.19 o
   4   1   6       60.14       50.00      5.07 o
   5   1   6      679.94      699.35     20.63 o
   6   1   6       11.37        2.86     10.79 o
   7   1   6       38.07       30.91     18.28 o
   8   1   6        8.13       -4.04     14.54 o
   9   1   6      146.75      171.79     14.17 o
  10   1   6        0.13        0.00     17.25 o
  -8   2   6       60.39       52.34     13.36 o
  -7   2   6        0.56      -16.89     16.89 o
  -6   2   6       51.81       34.95     18.13 o
  -5   2   6      222.08      235.81     12.04 o
  -4   2   6      207.53      177.74      9.62 o
  -3   2   6       70.83       68.57      6.68 o
  -2   2   6      614.75      668.95     19.82 o
  -1   2   6      135.04      160.48      6.83 o
   0   2   6     2235.00     2186.54     45.74 o
   1   2   6      801.75      803.96     22.10 o
   2   2   6     1101.77     1155.77     31.57 o
   3   2   6      369.40      377.13     10.94 o
   4   2   6      197.37      236.91      8.96 o
   5   2   6     1050.99     1012.17     31.05 o
   6   2   6      137.74      128.11      9.03 o
   7   2   6       48.15       43.68      9.18 o
   8   2   6       67.66       69.38      9.69 o
   9   2   6        0.03       22.76     13.29 o
  10   2   6        0.69       -2.64     22.10 o
  -8   3   6       90.70       89.57     13.07 o
  -7   3   6       46.08       39.28      9.54 o
  -6   3   6      107.47       96.54     10.87 o
  -5   3   6        2.40      -14.39     14.39 o
  -4   3   6      123.91      115.63      8.37 o
  -3   3   6        1.28       11.38      7.71 o
  -2   3   6       67.39       76.06      5.95 o
  -1   3   6      108.22      133.10      6.31 o
   0   3   6       60.89       58.60      3.24 o
   1   3   6      196.25      230.74      6.83 o
   2   3   6      491.20      501.50     15.42 o
   3   3   6      697.43      704.19     20.63 o
   4   3   6      236.92      225.68      9.18 o
   5   3   6      190.59      190.95      9.91 o
   6   3   6        0.01       -1.39     11.38 o
   7   3   6       12.44       28.26     14.61 o
   8   3   6       22.03        5.80     16.74 o
   9   3   6        0.59       17.99     16.81 o
  10   3   6       37.46       48.67     11.67 o
  -8   4   6        8.80       15.71     19.23 o
  -7   4   6       94.82      108.36     11.23 o
  -6   4   6       29.46       33.84      9.10 o
  -5   4   6       12.19       14.98     14.98 o
  -4   4   6      166.45      175.83      9.76 o
  -3   4   6        1.17        3.52      8.96 o
  -2   4   6     3047.02     3327.96     62.62 o
  -1   4   6       32.62       25.11      4.48 o
   0   4   6       80.02       62.43      3.60 o
   1   4   6      101.38       78.04      4.92 o
   2   4   6       10.06        2.35      7.93 o
   3   4   6       80.32       98.96      6.09 o
   4   4   6      181.16      197.93      8.96 o
   5   4   6      187.27      192.79      9.47 o
   6   4   6      243.00      264.73     11.89 o
   7   4   6       15.11       22.54      7.12 o
   8   4   6       10.27       19.23     16.15 o
   9   4   6       15.47       11.23     18.87 o
  10   4   6       16.17       15.42     22.69 o
  -8   5   6        3.84       10.79     19.38 o
  -7   5   6        6.83       -6.90     19.90 o
  -6   5   6      276.61      280.96     15.20 o
  -5   5   6      611.90      615.58     19.53 o
  -4   5   6      138.07      130.68      9.25 o
  -3   5   6      140.27      127.23      8.30 o
  -2   5   6        4.14       -7.49      8.59 o
  -1   5   6     2225.48     2175.13     49.33 o
   0   5   6      605.91      587.20     12.35 o
   1   5   6     1262.13     1422.11     36.41 o
   2   5   6      507.48      530.42     16.37 o
   3   5   6        3.20       11.75      7.41 o
   4   5   6        3.54       14.68      8.22 o
   5   5   6       38.13       31.94      6.09 o
   6   5   6      461.56      453.63     15.20 o
   7   5   6       71.57       81.49      9.47 o
   8   5   6      524.08      527.78     19.82 o
   9   5   6        8.38       11.23     17.25 o
  10   5   6        1.25        2.57     21.95 o
  -8   6   6       27.04        0.00     24.52 o
  -7   6   6      131.17      127.30     13.21 o
  -6   6   6        0.18        4.18     11.75 o
  -5   6   6      114.76      116.51     10.50 o
  -4   6   6        4.98       -3.08     13.80 o
  -3   6   6      135.16      131.85      8.96 o
  -2   6   6       33.17       32.96      5.14 o
  -1   6   6      439.43      499.81     15.86 o
   0   6   6     2934.62     3043.88     33.30 o
   1   6   6     2223.28     2285.18     48.82 o
   2   6   6      533.05      506.19     15.64 o
   3   6   6      163.28      178.91      7.71 o
   4   6   6      217.82      240.87      9.98 o
   5   6   6       31.25       36.93      5.73 o
   6   6   6      522.74      538.79     16.89 o
   7   6   6       10.53       18.50     14.76 o
   8   6   6      162.77      121.43     12.33 o
   9   6   6       43.65       38.25     20.48 o
  10   6   6        7.68       10.57      9.69 o
  -7   7   6        3.79       -2.50     17.99 o
  -6   7   6       17.33        2.20     16.08 o
  -5   7   6       84.83       94.93     10.35 o
  -4   7   6       49.41       16.15     15.64 o
  -3   7   6      152.32      161.37      9.54 o
  -2   7   6      155.36      131.63      8.22 o
  -1   7   6      771.51      809.03     24.15 o
   0   7   6      378.36      429.33      7.50 o
   1   7   6      584.80      640.76     19.75 o
   2   7   6        2.65        8.81      8.15 o
   3   7   6     1214.23     1167.66     33.11 o
   4   7   6       53.38       50.51      6.09 o
   5   7   6      115.39       98.96      7.71 o
   6   7   6       33.56       35.90      7.41 o
   7   7   6      311.55      289.99     14.46 o
   8   7   6        7.85       -3.96     17.40 o
   9   7   6       23.47       39.86      9.84 o
  10   7   6       31.25       15.71     24.01 o
  -7   8   6       27.20       28.41     21.80 o
  -6   8   6        8.33       18.21     15.12 o
  -5   8   6      405.94      442.84     17.77 o
  -4   8   6      397.88      407.08     16.22 o
  -3   8   6        7.82       10.57      9.91 o
  -2   8   6      557.47      595.83     16.30 o
  -1   8   6       40.49       47.72      5.73 o
   0   8   6        0.13       -0.73     12.19 o
   1   8   6      524.78      517.06     14.68 o
   2   8   6      248.91      309.22     10.42 o
   3   8   6      670.92      737.60     21.51 o
   4   8   6      132.69      141.18      8.15 o
   5   8   6      221.22      217.38     11.23 o
   6   8   6       19.74       14.24     11.89 o
   7   8   6      174.47      181.19     12.85 o
   8   8   6       47.32       30.76     17.77 o
   9   8   6        1.84        6.39      9.32 o
  10   8   6       20.34       28.26     10.13 o
  -7   9   6       30.80       40.60     25.25 o
  -6   9   6        0.26       24.01     16.30 o
  -5   9   6       32.24       -4.26     20.48 o
  -4   9   6      291.42      276.41     15.05 o
  -3   9   6        0.07       -4.48      6.61 o
  -2   9   6      179.05      154.24     10.28 o
  -1   9   6        2.81        9.25     10.79 o
   0   9   6       63.98       77.60      5.84 o
   1   9   6        0.22      -10.65     10.65 o
   2   9   6      307.74      272.00     11.09 o
   3   9   6      336.14      336.00     13.66 o
   4   9   6      266.85      257.39     10.94 o
   5   9   6       95.70      120.84      9.84 o
   6   9   6      276.89      302.91     13.66 o
   7   9   6        1.05        0.00     15.12 o
   8   9   6        1.96       -8.44     14.98 o
   9   9   6       12.85        0.00     18.57 o
  10   9   6        6.63       -2.72     19.82 o
  -6  10   6      261.35      292.92     18.43 o
  -5  10   6       50.59       45.44      9.40 o
  -4  10   6        8.00        0.00     15.20 o
  -3  10   6      560.72      519.26     18.28 o
  -2  10   6       78.87       66.15      8.37 o
  -1  10   6      432.66      423.38     14.68 o
   0  10   6        0.87       -4.08      7.92 o
   1  10   6      162.74      152.34      9.32 o
   2  10   6     1362.64     1321.17     41.77 o
   3  10   6       34.81       23.03      5.55 o
   4  10   6       19.90       33.33      6.39 o
   5  10   6       28.99       24.74      6.90 o
   6  10   6      190.92      181.63     12.55 o
   7  10   6        0.82      -15.34     15.34 o
   8  10   6       73.24       71.43     10.06 o
  10  10   6       12.63       22.32     17.18 o
  -6  11   6        0.04       -8.00     19.09 o
  -5  11   6       12.31       22.83      9.98 o
  -4  11   6        1.70        0.00     12.63 o
  -3  11   6       11.06        0.00     13.88 o
  -2  11   6      496.88      456.79     17.11 o
  -1  11   6      190.22      173.92     12.11 o
   0  11   6      239.18      247.13     10.90 o
   1  11   6       32.51       42.29      6.68 o
   2  11   6       15.37        4.26     13.73 o
   3  11   6      201.05      187.79     11.16 o
   4  11   6      328.01      354.74     14.46 o
   5  11   6       86.63       99.77      9.84 o
   6  11   6        4.31       22.39     12.92 o
   7  11   6      168.31      158.94     13.36 o
   8  11   6       34.27       56.31     10.06 o
   9  11   6       12.44        7.71     19.38 o
  -5  12   6        0.11      -12.77     16.74 o
  -4  12   6       12.00       15.78     17.62 o
  -3  12   6       25.20       26.58     18.21 o
  -2  12   6       25.55       13.21     17.40 o
  -1  12   6      153.12      142.79     10.35 o
   0  12   6        0.49        6.00      9.07 o
   1  12   6       50.80       62.33      8.30 o
   2  12   6      652.38      685.62     21.36 o
   3  12   6     1034.20     1008.28     31.72 o
   4  12   6        7.52        1.69     13.29 o
   5  12   6      401.89      380.58     16.89 o
   6  12   6      130.47      148.74     11.82 o
   7  12   6       17.08      -17.33     19.60 o
   8  12   6        0.66       12.04     14.24 o
   9  12   6       19.04       -8.00     24.89 o
  -4  13   6       13.70        9.69     20.26 o
  -3  13   6        4.19       -4.40     16.81 o
  -2  13   6       36.69       37.00     21.36 o
  -1  13   6       67.87       60.79      9.69 o
   0  13   6       68.45       53.98      7.05 o
   1  13   6       46.26       32.96     18.13 o
   2  13   6       27.71       26.28      7.78 o
   3  13   6       12.72       26.87     14.24 o
   4  13   6       20.06       14.83     16.52 o
   5  13   6       29.99       -5.87     16.89 o
   6  13   6        1.40       -8.44     14.90 o
   7  13   6        0.40      -16.08     20.12 o
   8  13   6       15.87       -7.56     21.00 o
   9  13   6        0.12        5.58     18.50 o
  -4  14   6      128.36      118.42     15.05 o
  -3  14   6       12.64        9.54     16.22 o
  -2  14   6       30.09       20.12     16.81 o
  -1  14   6        3.05        9.40      6.75 o
   0  14   6      168.30      175.44     15.23 o
   1  14   6      139.16      126.64     11.23 o
   2  14   6       12.71       11.53     16.96 o
   3  14   6       36.70       27.38     17.47 o
   4  14   6       58.00       66.29      9.25 o
   5  14   6      185.64      190.00     14.10 o
   6  14   6       10.32        4.55      8.37 o
   7  14   6        0.06       21.95     15.20 o
   8  14   6       12.98        5.36     18.87 o
  -3  15   6       20.16        0.00     22.76 o
  -2  15   6       33.78       29.07     17.77 o
  -1  15   6        4.49       15.93     15.93 o
   0  15   6        4.10        4.43     10.68 o
   1  15   6        7.78      -10.42     17.03 o
   2  15   6      124.24      117.10     11.67 o
   3  15   6        5.71      -14.90     14.90 o
   4  15   6        1.56      -18.65     18.65 o
   5  15   6      114.71      135.01     13.07 o
   6  15   6       28.03       38.91     10.06 o
   7  15   6        0.08       12.99     17.77 o
  -2  16   6       58.00       75.84     12.48 o
  -1  16   6        7.85       22.32     14.24 o
   0  16   6        0.80       -7.09     11.79 o
   1  16   6        1.50       13.66     12.48 o
   2  16   6        2.69       13.73     14.83 o
   3  16   6        0.29      -14.68     14.68 o
   4  16   6        0.11        9.47     13.80 o
   5  16   6       21.70       24.45     19.60 o
   6  16   6      159.75      153.51     15.71 o
   7  16   6       55.46       30.39     24.23 o
  -1  17   6        1.91       -2.72     19.60 o
   0  17   6        8.09       11.48     12.94 o
   1  17   6        9.84       19.82     14.02 o
   2  17   6        9.27        4.99     18.65 o
   3  17   6        3.62       -2.50     17.33 o
   4  17   6        2.89      -17.55     17.55 o
   5  17   6       30.43       15.86     19.38 o
   1  18   6       26.44       24.30     22.46 o
   2  18   6       11.53       35.24     18.94 o
   3  18   6        0.14       10.87     14.39 o
   4  18   6        0.27      -21.07     21.07 o
  -2 -13   7       44.33       55.94     11.67 o
  -1 -13   7       21.07       36.56     19.53 o
   0 -13   7        5.28        7.82     13.20 o
   1 -13   7       46.41       37.66     22.17 o
  -4 -12   7       10.70      -21.66     21.66 o
  -3 -12   7        1.18       12.77      8.15 o
  -1 -12   7        0.11      -12.04     16.89 o
   0 -12   7        0.73        9.85     11.51 o
   1 -12   7        2.28        9.91     17.84 o
   2 -12   7        5.65        7.64     19.31 o
   3 -12   7       30.05        7.93     21.95 o
  -5 -11   7        2.31       -2.72     18.43 o
  -4 -11   7        1.97       -2.50     16.22 o
  -3 -11   7       15.92        7.27     16.22 o
  -2 -11   7       40.71       13.88     21.95 o
  -1 -11   7       50.60       20.04     19.23 o
   0 -11   7      136.38      147.12      9.25 o
   1 -11   7       20.42       31.94     18.79 o
   2 -11   7        0.13      -16.44     18.06 o
   3 -11   7        2.82      -12.19     17.11 o
   4 -11   7       16.08       -2.57     19.90 o
  -6 -10   7        6.16      -24.67     24.67 o
  -5 -10   7        0.20      -15.20     18.57 o
  -4 -10   7       45.39       42.21      9.91 o
  -3 -10   7       56.44       51.15      6.54 o
  -2 -10   7       12.98        2.13     17.91 o
  -1 -10   7       13.20      -14.46     18.79 o
   0 -10   7       22.65       30.04     13.91 o
   1 -10   7       38.49       48.45      9.25 o
   2 -10   7       34.64       41.70      8.96 o
   3 -10   7      144.72      155.79     13.58 o
   4 -10   7        0.40      -19.97     19.97 o
   5 -10   7        1.50       18.43     17.25 o
  -6  -9   7        0.59        5.21     18.50 o
  -5  -9   7       17.44      -19.01     22.32 o
  -4  -9   7        1.78       17.55     13.51 o
  -3  -9   7        1.38        1.00     17.51 o
  -2  -9   7      277.98      303.50     15.34 o
  -1  -9   7      126.77      105.94     11.23 o
   0  -9   7       34.83       28.16     11.28 o
   1  -9   7      221.33      216.65     13.58 o
   2  -9   7       92.67      110.86      9.84 o
   3  -9   7      264.66      250.05     14.54 o
   4  -9   7      268.23      222.37     16.74 o
   5  -9   7        3.27        7.34     18.50 o
   6  -9   7       26.96       26.65     14.10 o
  -7  -8   7        4.82       29.95     18.65 o
  -6  -8   7      222.96      225.75     17.40 o
  -5  -8   7      413.01      410.90     19.01 o
  -4  -8   7        8.56       -2.06     14.10 o
  -3  -8   7        0.96        0.00     14.02 o
  -2  -8   7      207.35      203.21     12.26 o
  -1  -8   7       71.37       71.58      9.54 o
   0  -8   7       31.10       37.25      5.55 o
   1  -8   7        4.83        6.97     11.82 o
   2  -8   7      119.65      113.72      9.69 o
   3  -8   7       71.19       59.76     10.50 o
   4  -8   7      159.45      177.59     12.70 o
   5  -8   7       56.66       53.96     11.23 o
   6  -8   7        0.59       17.47     15.20 o
   7  -8   7       48.11       41.19     22.83 o
  -7  -7   7        2.40      -21.36     21.36 o
  -6  -7   7        9.90        9.47     18.06 o
  -5  -7   7       51.08       49.92     10.06 o
  -4  -7   7      107.22      111.74     11.01 o
  -3  -7   7        7.86       16.00     14.10 o
  -2  -7   7       14.41       16.52     13.80 o
  -1  -7   7      197.17      197.04     12.26 o
   0  -7   7     1064.51     1144.78     22.94 o
   1  -7   7      249.38      270.75     13.14 o
   2  -7   7       41.32       35.39      7.64 o
   3  -7   7      598.96      565.66     19.01 o
   4  -7   7       86.13       89.64      9.76 o
   5  -7   7      340.77      375.00     16.81 o
   6  -7   7        0.49      -18.50     18.50 o
   7  -7   7        3.89      -20.48     20.48 o
  -7  -6   7       34.38        7.56     21.80 o
  -6  -6   7       13.53       -4.55     19.75 o
  -5  -6   7       31.74       36.78      9.10 o
  -4  -6   7      492.86      469.41     18.28 o
  -3  -6   7      315.45      281.03     14.68 o
  -2  -6   7       64.58       66.66      8.66 o
  -1  -6   7        5.54      -11.97     11.97 o
   0  -6   7       28.65       38.47      4.93 o
   1  -6   7      175.82      149.47     10.28 o
   2  -6   7       71.23       62.77      8.30 o
   3  -6   7      299.76      280.66     13.51 o
   4  -6   7      123.19      127.45     10.42 o
   5  -6   7      101.70       85.38     10.42 o
   6  -6   7        4.60      -14.98     14.98 o
   7  -6   7       16.47       38.91     20.34 o
   8  -6   7        3.82       -8.30     15.93 o
  -8  -5   7        0.62       13.80     20.04 o
  -7  -5   7       17.67       14.61     20.63 o
  -6  -5   7       79.04       76.72     10.87 o
  -5  -5   7        2.89        3.82     12.77 o
  -4  -5   7      198.58      188.53     12.48 o
  -3  -5   7       13.13        7.78     14.24 o
  -2  -5   7       67.35       61.45      7.78 o
  -1  -5   7       25.07        9.40     13.58 o
   0  -5   7      151.54      130.74      7.27 o
   1  -5   7      283.17      294.10     11.67 o
   2  -5   7      121.02      152.63      9.10 o
   3  -5   7       29.56       27.97     15.34 o
   4  -5   7      143.26      133.03     10.94 o
   5  -5   7       10.92       22.02     13.51 o
   6  -5   7        0.06       10.28     15.71 o
   7  -5   7        0.11        6.90     16.37 o
   8  -5   7       32.23       31.57     18.21 o
  -8  -4   7       81.15       66.73     13.21 o
  -7  -4   7        2.57       11.97     18.35 o
  -6  -4   7      278.02      281.69     16.37 o
  -5  -4   7       78.89       73.63      9.62 o
  -4  -4   7        0.46       -6.61     14.83 o
  -3  -4   7      212.48      197.78     11.45 o
  -2  -4   7      370.60      318.18     12.33 o
  -1  -4   7      105.83      122.46      7.78 o
   0  -4   7       36.20       36.76     11.97 o
   1  -4   7        1.84        3.60     10.42 o
   2  -4   7      588.36      553.91     17.33 o
   3  -4   7        1.26        4.11      9.18 o
   4  -4   7        2.51        8.96      9.69 o
   5  -4   7      251.48      241.31     12.92 o
   6  -4   7       33.63       35.17      8.00 o
   7  -4   7       26.19       36.34      8.44 o
   8  -4   7        0.03      -21.66     21.66 o
   9  -4   7        0.13        2.79     18.35 o
  -8  -3   7        2.40       26.36     19.01 o
  -7  -3   7        1.40      -19.23     19.23 o
  -6  -3   7       90.57      112.84     10.72 o
  -5  -3   7       83.30       84.43      9.18 o
  -4  -3   7      147.24      158.21     11.01 o
  -3  -3   7      185.00      179.79      9.91 o
  -2  -3   7        6.51       -3.74     12.85 o
  -1  -3   7      690.55      712.93     20.04 o
   0  -3   7        1.94       10.65      7.23 o
   1  -3   7      399.36      408.70     12.11 o
   2  -3   7     2145.90     2351.62     58.73 o
   3  -3   7      110.96       94.78      7.49 o
   4  -3   7      584.08      607.43     17.99 o
   5  -3   7        0.46      -14.46     14.98 o
   6  -3   7        6.17       -5.43     15.05 o
   7  -3   7       34.18       16.44     16.96 o
   8  -3   7        9.16        7.19     14.90 o
   9  -3   7        2.99      -21.44     21.44 o
  -8  -2   7        0.98        0.00     18.28 o
  -7  -2   7       74.20      105.06     11.45 o
  -6  -2   7       58.52       23.79     18.13 o
  -5  -2   7       46.38       31.20     17.03 o
  -4  -2   7       15.49        3.01     14.32 o
  -3  -2   7      475.05      526.02     15.71 o
  -2  -2   7      375.80      387.78     12.04 o
  -1  -2   7       20.15       23.20      4.40 o
   0  -2   7       75.58       88.48      4.41 o
   1  -2   7       38.75       40.67      5.07 o
   2  -2   7     1634.96     1724.07     47.87 o
   3  -2   7     1235.19     1141.96     35.31 o
   4  -2   7      551.84      555.97     15.49 o
   5  -2   7       47.14       62.11      8.00 o
   6  -2   7       21.61       22.24     14.61 o
   7  -2   7        7.55        7.93      7.86 o
   8  -2   7        0.61       11.45     14.61 o
   9  -2   7        7.44       -7.71     18.43 o
  -8  -1   7        0.25        5.73     10.28 o
  -7  -1   7      143.76      151.82     12.63 o
  -6  -1   7        1.82       -7.78     15.34 o
  -5  -1   7       70.30       59.91      9.10 o
  -4  -1   7       60.01       49.04      7.49 o
  -3  -1   7      436.36      433.00     13.14 o
  -2  -1   7      934.12      978.62     28.85 o
  -1  -1   7       26.67       13.95     10.13 o
   0  -1   7      186.92      170.60      7.30 o
   1  -1   7     3235.99     3360.33     61.23 o
   2  -1   7      817.27      804.62     24.23 o
   3  -1   7      398.19      384.99     11.82 o
   4  -1   7        6.29       14.61      8.96 o
   5  -1   7       26.80       27.75      5.95 o
   6  -1   7       64.54       66.73      9.03 o
   7  -1   7        0.09       -7.56     14.17 o
   8  -1   7       14.31        4.40     17.33 o
   9  -1   7        2.57       -9.98     18.65 o
  -8   0   7        1.77        2.64     19.38 o
  -7   0   7       50.46       46.77      9.32 o
  -6   0   7        6.40       -3.89     14.76 o
  -5   0   7      366.70      362.74     15.64 o
  -4   0   7        0.43        5.73     11.45 o
  -3   0   7       38.64       45.00      6.31 o
  -2   0   7      179.68      173.41      8.44 o
  -1   0   7       17.34       23.20      4.11 o
   0   0   7        0.03        0.33     11.38 o
   1   0   7       79.69       96.91      5.80 o
   2   0   7       46.69       44.27      5.07 o
   3   0   7      125.53       95.00      7.27 o
   4   0   7      232.70      218.34      9.69 o
   5   0   7       53.08       57.63      7.27 o
   6   0   7       54.94       31.20     16.81 o
   7   0   7        6.21        1.84     14.24 o
   8   0   7       32.00       36.71      8.08 o
   9   0   7        2.01       -2.42     18.57 o
  10   0   7        0.76       35.97     19.38 o
  -8   1   7       40.13       49.26     11.53 o
  -7   1   7        0.72      -16.89     16.89 o
  -6   1   7       25.65        7.71     16.15 o
  -5   1   7        0.83        8.37     14.68 o
  -4   1   7       34.03       35.68      6.90 o
  -3   1   7      379.31      366.05     11.89 o
  -2   1   7      499.34      571.53     17.84 o
  -1   1   7      902.97     1093.22     29.88 o
   0   1   7     2030.72     2201.67    101.09 o
   1   1   7      508.93      492.76     14.90 o
   2   1   7      196.01      204.75      8.00 o
   3   1   7       10.37        2.86      8.66 o
   4   1   7        5.23       16.52      8.30 o
   5   1   7       80.28       83.62      6.97 o
   6   1   7       51.03       57.34      8.66 o
   7   1   7       23.07       33.26      8.22 o
   8   1   7        0.98       -8.30     16.30 o
   9   1   7       19.55       30.69     21.80 o
  10   1   7        4.31       18.94     18.94 o
  -8   2   7       29.39       10.57     21.14 o
  -7   2   7      139.88      152.85     12.85 o
  -6   2   7       24.51       27.31     15.34 o
  -5   2   7        0.71      -15.05     15.05 o
  -4   2   7       87.71       92.87      8.66 o
  -3   2   7      762.35      734.37     21.80 o
  -2   2   7       24.13       15.86     10.20 o
  -1   2   7        2.43       -9.47      9.47 o
   0   2   7      458.03      491.05     17.77 o
   1   2   7      177.89      216.79      7.64 o
   2   2   7     4221.64     4164.08     64.38 o
   3   2   7     2516.52     2451.39     54.40 o
   4   2   7      421.29      376.69     12.26 o
   5   2   7      222.57      220.68     10.13 o
   6   2   7      141.78      132.15     10.13 o
   7   2   7       67.37       70.70      9.54 o
   8   2   7      145.06      149.69     12.04 o
   9   2   7       14.61       25.47     14.83 o
  10   2   7       63.95       31.86     26.06 o
  -8   3   7        2.80       29.44     15.86 o
  -7   3   7      142.99      152.26     12.92 o
  -6   3   7      298.26      294.17     16.15 o
  -5   3   7        1.29       -6.83     14.68 o
  -4   3   7        4.88        8.66     11.75 o
  -3   3   7      354.65      371.70     12.11 o
  -2   3   7      339.43      353.86     10.65 o
  -1   3   7     5678.30     6276.95     80.98 o
   0   3   7      229.10      265.93      6.02 o
   1   3   7     1095.23     1252.01     34.65 o
   2   3   7      838.99      849.11     25.77 o
   3   3   7      607.24      657.50     19.75 o
   4   3   7      274.47      268.48      9.91 o
   5   3   7       93.40       84.21      7.49 o
   6   3   7      492.11      471.25     16.67 o
   7   3   7      461.57      459.65     17.18 o
   8   3   7       37.58       51.90      8.96 o
   9   3   7        2.52      -20.04     20.04 o
  10   3   7       80.56       98.08     13.58 o
  -8   4   7        2.49        2.72     17.84 o
  -7   4   7        8.79      -21.36     21.36 o
  -6   4   7       79.15       82.37     10.72 o
  -5   4   7       30.61       22.98     15.05 o
  -4   4   7      115.12      129.87      9.47 o
  -3   4   7       12.46       10.28     11.89 o
  -2   4   7       54.28       47.87      5.95 o
  -1   4   7      716.24      838.76     24.81 o
   0   4   7     1452.17     1672.31     29.87 o
   1   4   7      845.32      861.81     25.55 o
   2   4   7      552.96      599.14     17.91 o
   3   4   7        0.03       14.24      7.12 o
   4   4   7       74.38       79.51      6.75 o
   5   4   7      721.48      772.98     22.17 o
   6   4   7       11.64       -5.87     14.02 o
   7   4   7       93.21       92.65     10.20 o
   8   4   7       52.85       61.37      9.32 o
   9   4   7        0.53      -18.57     18.57 o
  10   4   7        0.36       -7.78     19.60 o
  -8   5   7        6.34       33.48     21.58 o
  -7   5   7       61.10       56.82     11.16 o
  -6   5   7        1.21        0.00     17.03 o
  -5   5   7      132.51      102.05     12.04 o
  -4   5   7        8.55      -10.79     14.02 o
  -3   5   7      238.58      233.39     11.01 o
  -2   5   7        1.64        6.97      8.08 o
  -1   5   7     1242.82     1202.46     33.40 o
   0   5   7     4433.16     4557.69    125.03 o
   1   5   7      163.46      130.68      6.53 o
   2   5   7       10.96       13.88      3.89 o
   3   5   7      192.82      216.43      8.52 o
   4   5   7      346.81      367.00     11.89 o
   5   5   7        0.35        1.25     10.35 o
   6   5   7        0.05        7.34     12.41 o
   7   5   7      291.72      312.01     14.61 o
   8   5   7      100.58       92.06     12.04 o
   9   5   7       29.46       43.17     21.66 o
  10   5   7        0.13      -18.21     21.88 o
  -7   6   7        0.07       14.83     21.80 o
  -6   6   7        0.21       -6.53     12.48 o
  -5   6   7       16.03       17.03     15.05 o
  -4   6   7      776.01      812.04     23.35 o
  -3   6   7     1109.72     1120.67     32.08 o
  -2   6   7      292.93      272.22     10.50 o
  -1   6   7        7.51       15.20     10.79 o
   0   6   7       49.04       49.37     10.84 o
   1   6   7      147.24      168.27      7.56 o
   2   6   7      107.76      101.09      6.31 o
   3   6   7      407.21      385.87     11.60 o
   4   6   7       18.79       41.04      5.43 o
   5   6   7       49.11       45.81      6.68 o
   6   6   7      164.37      155.57     11.16 o
   7   6   7       23.64       12.04     14.68 o
   8   6   7      262.35      261.36     14.68 o
   9   6   7       59.71       53.37     11.60 o
  10   6   7       64.07       46.91     24.74 o
  -7   7   7        7.80      -20.48     21.44 o
  -6   7   7       50.40       62.55      9.54 o
  -5   7   7        6.48        5.95     15.71 o
  -4   7   7      123.34      110.05     10.13 o
  -3   7   7        0.41      -10.35     11.38 o
  -2   7   7      234.64      249.98     10.65 o
  -1   7   7     1093.76     1170.89     35.83 o
   0   7   7     1523.02     1443.96     22.90 o
   1   7   7     1053.75     1096.81     32.38 o
   2   7   7     1204.67     1253.11     35.97 o
   3   7   7       22.12       18.50     10.28 o
   4   7   7      509.09      530.49     16.15 o
   5   7   7      111.58      130.82      8.37 o
   6   7   7       15.25       10.87     14.76 o
   7   7   7       12.00       -5.29     16.96 o
   8   7   7       89.06       96.54     10.87 o
   9   7   7        7.54      -11.53     18.87 o
  10   7   7       30.69       28.93     15.56 o
  -7   8   7        3.87       -2.64     18.28 o
  -6   8   7       53.16       40.01     20.70 o
  -5   8   7        2.36       -8.30     17.11 o
  -4   8   7      253.18      245.20     14.10 o
  -3   8   7      166.67      139.12     11.75 o
  -2   8   7        4.81       19.53     11.53 o
  -1   8   7       11.98       16.52     10.87 o
   0   8   7       44.15       48.63      4.10 o
   1   8   7      149.13      137.80      7.71 o
   2   8   7      341.59      343.29     11.31 o
   3   8   7      766.25      698.47     21.44 o
   4   8   7        2.59       -2.57     10.20 o
   5   8   7        1.63      -12.63     12.63 o
   6   8   7       90.28       90.08      9.25 o
   7   8   7       94.79      110.86     10.28 o
   8   8   7       16.95       32.60      8.00 o
   9   8   7        2.71       -2.35     18.94 o
  10   8   7       13.29        2.64     20.85 o
  -6   9   7      192.96      177.22     15.93 o
  -5   9   7        5.23       19.68     18.13 o
  -4   9   7      142.00      149.62     11.53 o
  -3   9   7      343.10      317.08     15.12 o
  -2   9   7      229.21      238.89     11.60 o
  -1   9   7      214.09      201.52     10.06 o
   0   9   7        8.55        8.34      6.35 o
   1   9   7      184.43      162.98      8.88 o
   2   9   7      292.66      299.09     11.31 o
   3   9   7       65.32       75.29      4.75 o
   4   9   7      151.33      128.18      8.96 o
   5   9   7      171.82      148.44     10.06 o
   6   9   7       28.82        8.44     15.34 o
   7   9   7       19.15       22.54     15.27 o
   8   9   7        0.61      -12.77     15.64 o
   9   9   7       11.24       24.08     19.23 o
  10   9   7        2.44       -2.72     18.65 o
  -6  10   7       46.26       43.17     11.67 o
  -5  10   7        6.30        0.00     18.79 o
  -4  10   7      219.20      226.19     13.73 o
  -3  10   7      848.39      844.71     25.77 o
  -2  10   7        3.43        4.92     12.48 o
  -1  10   7       67.81       24.15     16.37 o
   0  10   7      162.61      161.00      6.85 o
   1  10   7      299.15      329.26     12.41 o
   2  10   7        0.05        9.25      4.48 o
   3  10   7       66.88       71.13      5.27 o
   4  10   7      514.62      464.49     16.00 o
   5  10   7       28.62       41.48      7.19 o
   6  10   7        0.17      -14.76     14.76 o
   7  10   7      125.73      115.70     12.19 o
   8  10   7       48.84       26.50     20.26 o
   9  10   7        0.15       14.90     20.12 o
  10  10   7        0.03      -23.71     23.71 o
  -6  11   7        5.84       19.16     19.16 o
  -5  11   7       16.79       31.86     17.18 o
  -4  11   7      483.57      515.22     19.97 o
  -3  11   7      185.93      152.70     12.26 o
  -2  11   7      249.35      221.79     13.58 o
  -1  11   7       15.08        8.22     16.00 o
   0  11   7      387.20      376.25     10.43 o
   1  11   7      506.78      460.02     15.56 o
   2  11   7      483.59      443.42     15.71 o
   3  11   7      816.18      801.39     23.35 o
   4  11   7      599.14      569.77     18.35 o
   5  11   7        1.06       17.03     12.26 o
   6  11   7       53.53       55.43      8.96 o
   7  11   7        3.74      -16.89     16.89 o
   8  11   7       16.98       27.60     18.72 o
   9  11   7       45.24       50.36     11.53 o
  -4  12   7      120.51      143.97     12.63 o
  -3  12   7       31.74       33.48     17.55 o
  -2  12   7       34.72       29.00     16.08 o
  -1  12   7      645.68      653.39     19.75 o
   0  12   7       84.00       88.27      6.56 o
   1  12   7      192.25      197.71     11.82 o
   2  12   7        0.23        0.00     13.80 o
   3  12   7      256.94      250.20     13.14 o
   4  12   7      427.03      428.37     16.67 o
   5  12   7      209.57      206.88     13.66 o
   6  12   7       85.08       80.98     10.06 o
   7  12   7       14.55        0.00     19.16 o
   8  12   7        5.12      -14.46     18.65 o
   9  12   7        7.12      -22.17     22.17 o
  -5  13   7        0.65      -21.14     21.14 o
  -4  13   7        8.93        0.00     17.11 o
  -2  13   7        6.01       -4.18     15.12 o
  -1  13   7        0.01       -1.98     14.17 o
   0  13   7       14.72       20.77     14.57 o
   1  13   7      110.82      100.95      9.47 o
   2  13   7       16.17       23.13     15.20 o
   3  13   7       24.00       -1.84     17.11 o
   4  13   7      442.41      458.03     17.62 o
   5  13   7      128.16      120.18     12.33 o
   6  13   7       42.79       33.84     19.82 o
   7  13   7       78.40       80.17     12.77 o
   8  13   7        9.62        7.56     15.78 o
   9  13   7        0.32        9.84     10.20 o
  -4  14   7       86.80      101.53     13.58 o
  -3  14   7       47.87       63.50     10.72 o
  -2  14   7      105.02       83.40     12.77 o
  -1  14   7       14.64       -4.26     14.39 o
   0  14   7        1.57        6.28      7.67 o
   1  14   7        5.91      -14.54     14.54 o
   2  14   7      152.67      151.75     11.67 o
   3  14   7       21.13       23.64     16.74 o
   4  14   7       36.08       18.13      8.59 o
   5  14   7        4.03       -8.44     14.02 o
   6  14   7        2.64        0.00     15.64 o
   7  14   7        0.14        9.76     17.55 o
   8  14   7        5.57        0.00     17.25 o
  -3  15   7       32.09       24.96     11.45 o
  -1  15   7       75.46       32.23     23.49 o
   0  15   7       13.21        5.87      9.73 o
   1  15   7       64.27       83.47     10.28 o
   2  15   7      102.71      114.16     10.28 o
   3  15   7       18.71       23.57     16.44 o
   4  15   7        3.77       -6.53     14.68 o
   5  15   7        3.07       15.93     13.80 o
   6  15   7        7.83       19.31     19.01 o
   7  15   7       67.55       23.27     27.97 o
  -2  16   7      132.29      172.52     15.20 o
  -1  16   7       20.32       30.03     17.33 o
   0  16   7      146.27      147.26      9.70 o
   1  16   7        0.02        9.18     14.46 o
   3  16   7       47.80       65.34      9.69 o
   4  16   7       12.67       33.48      8.00 o
   5  16   7        1.20       -9.76     18.28 o
   6  16   7        2.25       24.01      9.25 o
   7  16   7       37.96       45.74     12.33 o
  -1  17   7        9.42       21.66     22.32 o
   0  17   7       11.15       20.02     13.54 o
   1  17   7        8.99       34.80     17.55 o
   2  17   7       29.43       17.47     20.48 o
   3  17   7       27.58       32.82     17.69 o
   4  17   7        1.09       28.12     15.12 o
   5  17   7       10.89      -20.04     20.04 o
   6  17   7       15.28      -21.95     21.95 o
   1  18   7        1.70       21.44      9.54 o
   2  18   7       41.53       43.39     22.69 o
   3  18   7        1.05      -10.87     17.99 o
   4  18   7       13.81       27.82      9.76 o
  -3 -12   8        9.95       19.38     20.48 o
  -2 -12   8        1.10        5.29     18.79 o
  -1 -12   8       34.99       34.95     10.20 o
   0 -12   8        3.83       11.21     25.66 o
   1 -12   8       24.00       35.83     10.72 o
   2 -12   8       55.28       44.12     13.58 o
  -4 -11   8        2.75      -10.79     20.12 o
  -3 -11   8        3.45       -2.57     17.69 o
  -2 -11   8        0.51       19.75     17.47 o
  -1 -11   8        1.05        2.35     18.50 o
   0 -11   8        0.07        6.28     11.63 o
   2 -11   8       34.35       19.97     20.56 o
   3 -11   8        0.18      -20.63     20.63 o
   4 -11   8       18.03        0.00     23.05 o
  -5 -10   8       39.77       26.94     21.51 o
  -4 -10   8       10.52       -9.98     21.51 o
  -3 -10   8        0.17      -11.01     11.06 o
  -2 -10   8       25.30       15.78     19.23 o
  -1 -10   8        0.57        8.88     16.00 o
   0 -10   8       37.00       33.05     22.39 o
   1 -10   8       52.37       31.13     22.02 o
   2 -10   8        8.53       -6.83     15.27 o
   3 -10   8        0.66       21.51     14.90 o
   4 -10   8        0.62      -10.13     17.91 o
  -6  -9   8        2.48       11.16     16.22 o
  -5  -9   8      107.78      118.42     12.41 o
  -4  -9   8        4.45        4.70     18.50 o
  -3  -9   8        0.48       -1.78     18.79 o
  -2  -9   8        1.64        0.00     15.34 o
  -1  -9   8       22.76      -10.20     15.20 o
   0  -9   8        8.46       11.26     10.46 o
   1  -9   8        5.43        0.00     15.86 o
   2  -9   8        7.73      -10.50     17.18 o
   3  -9   8       62.89       48.01     10.06 o
   4  -9   8       33.92       49.85     10.65 o
   5  -9   8      116.97      129.50     13.36 o
   6  -9   8        4.85       13.88     17.84 o
  -6  -8   8        7.72       21.14     18.72 o
  -5  -8   8       21.91       19.23     17.99 o
  -4  -8   8        2.54        0.00     13.21 o
  -3  -8   8       20.20        4.11     17.69 o
  -2  -8   8       17.60       15.49     15.27 o
  -1  -8   8       52.95       64.75      9.76 o
   0  -8   8      219.53      209.19      8.96 o
   1  -8   8      169.84      164.30     11.67 o
   2  -8   8        0.68      -13.07     13.07 o
   3  -8   8      113.20       81.49     10.13 o
   4  -8   8       81.98       82.59     11.01 o
   5  -8   8       40.76       11.97     18.35 o
   6  -8   8       46.75       48.38     11.09 o
  -7  -7   8        2.16       27.68     19.97 o
  -6  -7   8       61.78       68.94     11.67 o
  -5  -7   8       29.45       18.21     20.41 o
  -4  -7   8      783.21      777.09     23.71 o
  -3  -7   8      259.24      283.75     14.17 o
  -2  -7   8        0.88       -5.43     12.04 o
  -1  -7   8       74.73       83.40     10.06 o
   0  -7   8        2.97        9.34      7.09 o
   1  -7   8        4.14        8.66     13.29 o
   2  -7   8       12.50      -10.65     16.81 o
   3  -7   8        5.87      -13.14     14.46 o
   4  -7   8      130.88      153.51     11.89 o
   5  -7   8       83.49       87.36     11.60 o
   6  -7   8        7.47        4.92     15.05 o
   7  -7   8       39.24       55.65      9.76 o
  -7  -6   8        6.26      -10.65     22.02 o
  -6  -6   8       78.00       62.04     13.29 o
  -5  -6   8       92.35      103.51     11.23 o
  -4  -6   8      111.38      102.71     11.31 o
  -3  -6   8      249.73      238.38     13.43 o
  -2  -6   8      476.95      456.13     16.96 o
  -1  -6   8       19.67      -16.15     16.15 o
   0  -6   8       22.79       32.52      5.01 o
   1  -6   8      135.91      126.35     10.72 o
   2  -6   8       54.08       59.98      8.44 o
   3  -6   8        4.49       -1.76     13.95 o
   4  -6   8       32.11       42.95      8.37 o
   5  -6   8      240.74      239.70     14.76 o
   6  -6   8        0.46      -13.73     18.57 o
   7  -6   8       24.10      -15.20     22.32 o
  -7  -5   8        1.21       20.63     18.28 o
  -6  -5   8       27.76       20.92     20.92 o
  -5  -5   8      148.70      143.89     12.19 o
  -4  -5   8        9.08        9.47     12.11 o
  -3  -5   8      112.15      106.30     10.13 o
  -2  -5   8       26.96       22.24      7.41 o
  -1  -5   8       28.23       28.19     15.05 o
   0  -5   8       58.60       58.69     19.60 o
   1  -5   8        8.64      -13.51     13.51 o
   2  -5   8        1.00      -14.17     14.17 o
   3  -5   8        0.10      -13.29     13.29 o
   4  -5   8      219.29      212.83     12.70 o
   5  -5   8      136.98      173.11     12.04 o
   6  -5   8       19.87       10.72     18.13 o
   7  -5   8      143.93      139.34     12.92 o
   8  -5   8       10.20       22.24     10.28 o
  -7  -4   8       45.25       48.23     24.23 o
  -6  -4   8        9.59       15.71     17.55 o
  -5  -4   8      264.22      273.10     15.20 o
  -4  -4   8      520.47      502.30     18.43 o
  -3  -4   8      758.46      754.56     22.32 o
  -2  -4   8       18.17        8.96     12.63 o
  -1  -4   8       48.11       61.59      6.97 o
   0  -4   8       15.03       -1.43      6.77 o
   1  -4   8       44.74       46.03      6.02 o
   2  -4   8        9.39        1.39     12.85 o
   3  -4   8       46.28       41.55      7.19 o
   4  -4   8      151.86      135.08     10.94 o
   5  -4   8       56.72       59.17      8.44 o
   6  -4   8      264.81      280.08     15.05 o
   7  -4   8       39.67       20.34     16.15 o
   8  -4   8        5.88        2.57     16.96 o
  -8  -3   8        5.05       -2.79     21.36 o
  -7  -3   8        1.89      -16.59     16.59 o
  -6  -3   8      152.59      146.39     12.26 o
  -5  -3   8      101.73      126.27     11.09 o
  -4  -3   8       73.65       64.24     10.20 o
  -3  -3   8      313.04      323.46     14.61 o
  -2  -3   8       33.84       16.81     13.29 o
  -1  -3   8        0.55       -5.14     11.01 o
   0  -3   8       11.27        1.29     15.82 o
   1  -3   8      145.06      140.37      8.44 o
   2  -3   8       57.12       55.06      6.46 o
   3  -3   8      158.52      157.69      9.76 o
   4  -3   8       17.96       11.97     13.88 o
   5  -3   8      120.46      109.68     10.20 o
   6  -3   8      103.71       77.31     10.42 o
   7  -3   8       28.13       45.08      8.52 o
   8  -3   8       80.41       32.08     24.30 o
   9  -3   8        3.16        8.30     17.25 o
  -8  -2   8        0.02       -8.37     19.90 o
  -7  -2   8        6.31        9.76     11.38 o
  -6  -2   8      203.71      214.08     14.83 o
  -5  -2   8       11.07        9.40     14.39 o
  -4  -2   8      151.07      170.03     11.09 o
  -3  -2   8       13.06        7.19     14.10 o
  -2  -2   8      714.77      726.22     20.92 o
  -1  -2   8      155.37      137.95      8.44 o
   0  -2   8      210.73      192.04      6.28 o
   1  -2   8      114.79      108.65      7.64 o
   2  -2   8       90.78       86.78      6.46 o
   3  -2   8      290.76      278.17     10.87 o
   4  -2   8       42.55       42.43      6.97 o
   5  -2   8        3.96       -3.16     14.46 o
   6  -2   8       47.64        7.19     15.05 o
   7  -2   8        9.30       22.69     15.05 o
   8  -2   8       27.38        4.70     21.14 o
   9  -2   8        8.56       15.93     17.18 o
  -8  -1   8        0.26       -2.79     17.69 o
  -7  -1   8        7.18       24.01     15.20 o
  -6  -1   8       37.81       37.51      9.54 o
  -5  -1   8      164.08      162.32     12.55 o
  -4  -1   8       19.59       19.01      6.83 o
  -3  -1   8       36.03       25.11     13.21 o
  -2  -1   8     1098.08     1160.76     37.00 o
  -1  -1   8       84.56       82.81      7.41 o
   0  -1   8      141.96      157.01      8.41 o
   1  -1   8       28.52       39.64      5.14 o
   2  -1   8      560.81      537.47     17.47 o
   3  -1   8        7.51        0.00     11.60 o
   4  -1   8      781.27      798.38     23.13 o
   5  -1   8        1.62        0.00     13.88 o
   6  -1   8       97.03       82.74      9.47 o
   7  -1   8       50.76       35.61     19.38 o
   8  -1   8       52.90       61.45     10.06 o
   9  -1   8        0.78      -10.28     19.16 o
  -8   0   8       13.26       26.21      9.98 o
  -7   0   8        0.47       -2.42     17.40 o
  -6   0   8        2.54       20.63     13.07 o
  -5   0   8       68.84       64.16      9.47 o
  -4   0   8      114.36      109.75      9.47 o
  -3   0   8        5.40       10.87      9.03 o
  -2   0   8      249.72      277.29     10.50 o
  -1   0   8      243.94      267.23      9.69 o
   0   0   8     1094.44     1070.39     26.28 o
   1   0   8       26.69        9.03     11.38 o
   2   0   8       46.22       37.74      5.73 o
   3   0   8      864.20      918.05     28.04 o
   4   0   8      200.96      180.97      9.54 o
   5   0   8       11.46      -11.53     11.53 o
   6   0   8       51.29       13.14     17.69 o
   7   0   8        3.45        0.00     15.49 o
   8   0   8        5.84        0.00     17.03 o
   9   0   8        2.23      -17.40     21.80 o
  -8   1   8        9.92      -19.23     21.14 o
  -7   1   8      178.09      177.00     15.20 o
  -6   1   8        3.19        5.65      7.56 o
  -5   1   8      123.13      106.52     10.50 o
  -4   1   8      134.50      135.01     10.42 o
  -3   1   8        2.46        5.36     10.72 o
  -2   1   8      128.97      130.75      7.71 o
  -1   1   8        4.92        9.54      9.18 o
   0   1   8      479.18      589.38     13.39 o
   1   1   8        2.02        5.73      8.44 o
   2   1   8      636.81      676.66     19.23 o
   3   1   8      417.27      409.95     12.63 o
   4   1   8      218.03      223.18      9.84 o
   5   1   8        7.21        9.62      5.58 o
   6   1   8      148.46      152.48     10.35 o
   7   1   8        1.41      -17.33     17.33 o
   8   1   8       81.69       68.94     10.28 o
   9   1   8       16.94       12.11     20.41 o
  10   1   8       22.50      -22.10     22.10 o
  -8   2   8       28.75        8.30     24.89 o
  -7   2   8      238.78      219.22     15.78 o
  -6   2   8      114.84      123.12     11.45 o
  -5   2   8       63.97       36.05     19.90 o
  -4   2   8       73.04       81.42      8.37 o
  -3   2   8       13.00        6.75     10.87 o
  -2   2   8        0.69       -1.17      9.10 o
  -1   2   8        0.39       -1.03      8.44 o
   0   2   8      571.49      643.29     19.68 o
   1   2   8      142.75      181.19      7.71 o
   2   2   8        0.72        4.77      8.44 o
   3   2   8        0.67        9.32      7.86 o
   4   2   8       16.03       15.20      9.98 o
   5   2   8       22.72       20.26     13.07 o
   6   2   8      178.17      173.99     11.53 o
   7   2   8      290.29      300.19     15.20 o
   8   2   8        1.51      -16.00     16.00 o
   9   2   8        0.27      -18.06     18.06 o
  10   2   8       11.29        5.43     21.29 o
  -8   3   8        0.08      -20.78     20.78 o
  -7   3   8       15.37        0.00     17.69 o
  -6   3   8        2.90       -4.18     15.12 o
  -5   3   8       46.16       53.81      8.52 o
  -4   3   8      646.34      609.34     18.57 o
  -3   3   8      807.81      779.08     24.01 o
  -2   3   8      780.35      727.83     22.32 o
  -1   3   8      927.88      952.78     27.31 o
   0   3   8      471.37      487.77     10.44 o
   1   3   8      745.37      711.68     22.61 o
   2   3   8      460.89      478.52     15.20 o
   3   3   8        1.05       -7.27      8.00 o
   4   3   8      807.36      830.32     25.47 o
   5   3   8       35.64       45.74      6.02 o
   6   3   8       84.52       85.60      8.88 o
   7   3   8       83.56       95.44     10.35 o
   8   3   8       18.02       34.58     17.84 o
   9   3   8        3.33       16.37     17.33 o
  10   3   8       17.17       21.36     17.69 o
  -7   4   8       18.16       16.00      9.25 o
  -6   4   8       45.94       40.75      9.91 o
  -5   4   8       64.08       68.50      9.47 o
  -4   4   8        0.60        4.77     12.63 o
  -3   4   8      521.36      489.90     15.64 o
  -2   4   8      223.80      236.17     10.13 o
  -1   4   8      220.31      207.18      8.81 o
   0   4   8       31.62       23.97      3.37 o
   1   4   8     1977.29     2001.28     48.09 o
   2   4   8       38.97       43.61      5.43 o
   3   4   8     1164.23     1244.67     34.87 o
   4   4   8        8.35        5.43      4.33 o
   5   4   8      190.63      192.42      9.76 o
   6   4   8       43.77       13.73     15.64 o
   7   4   8       36.19       41.85      8.37 o
   8   4   8       10.32       24.23     13.07 o
   9   4   8        5.47        9.47      9.40 o
  10   4   8        4.76      -10.57     16.30 o
  -7   5   8       41.15       40.97     10.20 o
  -6   5   8       25.24       28.63     17.18 o
  -5   5   8       63.13       52.49     10.72 o
  -4   5   8      158.04      140.74     10.65 o
  -3   5   8       12.79        2.86     13.36 o
  -2   5   8      156.85      168.34      9.18 o
  -1   5   8      131.80      158.21      8.30 o
   0   5   8      596.15      652.60     24.30 o
   1   5   8     1420.17     1537.45     43.09 o
   2   5   8     1586.84     1808.35     47.79 o
   3   5   8      723.73      725.04     21.51 o
   4   5   8      540.80      531.01     15.12 o
   5   5   8        1.62       16.08      9.84 o
   6   5   8        0.00       -9.18     14.54 o
   7   5   8        0.18       19.23     12.70 o
   8   5   8       26.82       14.10     14.98 o
   9   5   8        1.21        0.00     20.48 o
  10   5   8        7.95       18.43     17.25 o
  -7   6   8        1.95      -10.28     21.22 o
  -6   6   8       47.15       72.97     10.20 o
  -5   6   8        7.19        0.00     15.42 o
  -4   6   8       55.12       57.19      8.30 o
  -3   6   8      280.62      310.03     12.85 o
  -2   6   8       83.84       86.78      6.75 o
  -1   6   8       36.96       32.60      4.55 o
   0   6   8      473.12      569.76     10.09 o
   1   6   8       54.89       40.89      5.73 o
   2   6   8     3975.36     4051.39     73.71 o
   3   6   8      230.42      239.77      9.84 o
   4   6   8      285.68      301.00     11.16 o
   5   6   8       28.68       17.69     14.61 o
   6   6   8        3.42      -14.68     14.68 o
   7   6   8        0.13        0.00     12.99 o
   8   6   8        4.53       14.24     12.33 o
   9   6   8       10.25      -11.60     17.18 o
  10   6   8       17.99        7.93     19.90 o
  -7   7   8        8.48        8.00     19.01 o
  -5   7   8      155.96      148.81     12.99 o
  -4   7   8       37.69        5.36     16.67 o
  -3   7   8      617.14      584.82     17.77 o
  -2   7   8      747.66      732.31     22.61 o
  -1   7   8      766.15      734.37     22.69 o
   0   7   8      530.17      521.95     14.62 o
   1   7   8      134.52      148.66      7.78 o
   2   7   8       13.55       10.94      4.63 o
   3   7   8        3.98        2.35      9.62 o
   4   7   8      560.28      530.35     15.93 o
   5   7   8      554.10      534.83     16.15 o
   6   7   8        5.51        8.00     14.54 o
   7   7   8       19.24       32.38     16.52 o
   8   7   8        4.79       10.28     17.33 o
   9   7   8        6.23       -2.35     17.03 o
  10   7   8       50.84       10.65     22.24 o
  -7   8   8       50.99       27.60     24.96 o
  -6   8   8        2.99        2.42     18.13 o
  -5   8   8       36.12       25.92     14.98 o
  -4   8   8      531.10      502.45     18.72 o
  -3   8   8       35.88       28.71      8.00 o
  -2   8   8      302.46      284.41     13.29 o
  -1   8   8      367.66      339.40     12.41 o
   0   8   8      414.94      439.40     25.70 o
   1   8   8     1702.97     1671.21     50.00 o
   2   8   8      268.80      258.71      9.98 o
   3   8   8      327.87      334.92     11.82 o
   4   8   8      107.68      114.45      8.22 o
   5   8   8       35.54       46.25      7.56 o
   6   8   8       16.56        9.91     14.02 o
   7   8   8      137.58      159.38     11.82 o
   8   8   8        0.52       12.63     13.66 o
   9   8   8      118.02      151.01     14.24 o
  10   8   8       49.03       45.81     26.28 o
  -6   9   8        0.43       15.34     16.59 o
  -5   9   8        0.30        4.55     16.00 o
  -4   9   8       63.37       54.91      9.32 o
  -3   9   8        2.24       18.13      6.46 o
  -2   9   8     1526.18     1442.01     43.53 o
  -1   9   8       34.80       43.98      7.05 o
   0   9   8        8.54        3.78     12.81 o
   1   9   8      260.76      255.92     10.94 o
   2   9   8        6.77       17.40      4.70 o
   3   9   8      270.25      254.83      8.10 o
   4   9   8       28.28       18.35     12.04 o
   5   9   8       12.76        3.08     13.80 o
   6   9   8        2.83        5.14     14.90 o
   7   9   8        0.60       -5.73     15.20 o
   8   9   8        4.07       19.45      7.27 o
   9   9   8       29.50      -12.19     23.20 o
  10   9   8       27.13        0.00     26.06 o
  -6  10   8        0.23       16.08     14.68 o
  -5  10   8        0.08       -2.42     15.27 o
  -4  10   8      309.44      297.26     16.22 o
  -3  10   8      386.21      403.56     16.89 o
  -2  10   8       16.71       -3.45     16.15 o
  -1  10   8      114.42      136.48     10.79 o
   0  10   8        4.16       -8.42     22.24 o
   1  10   8        0.34       14.10     11.31 o
   2  10   8        0.09       -9.69     12.63 o
   3  10   8       28.83       36.34      8.30 o
   4  10   8      390.13      401.43     14.68 o
   5  10   8        0.22       -6.53     13.51 o
   6  10   8      210.69      212.98     13.43 o
   7  10   8       73.47       80.61      9.91 o
   8  10   8        6.07        8.37      8.59 o
   9  10   8       27.95        9.98     21.80 o
  -5  11   8       67.33       42.95     24.59 o
  -4  11   8       21.51       -6.68     18.50 o
  -3  11   8      194.00      166.43     12.77 o
  -2  11   8      953.99     1045.06     33.70 o
  -1  11   8     1144.17     1097.55     32.82 o
   0  11   8        9.54       14.21      5.66 o
   1  11   8        5.85        6.17     12.26 o
   2  11   8      112.41      102.49      9.40 o
   3  11   8      291.53      294.98     13.51 o
   4  11   8       28.29       23.64      8.66 o
   5  11   8        2.23        3.45     12.26 o
   6  11   8       53.38       45.81      8.96 o
   7  11   8        2.08      -18.79     18.79 o
   8  11   8       34.94       39.86      9.10 o
   9  11   8       58.82       56.97     11.89 o
  -5  12   8      131.85      138.53     15.05 o
  -4  12   8       64.41       54.91     11.97 o
  -3  12   8       23.00       26.94      8.81 o
  -2  12   8      105.94       91.11      9.98 o
  -1  12   8       65.99       29.59     20.04 o
   0  12   8      996.78      944.57     20.88 o
   1  12   8      559.99      525.65     17.62 o
   2  12   8        3.51        6.68     13.95 o
   3  12   8       25.77       22.10     16.22 o
   4  12   8      381.34      356.80     16.52 o
   5  12   8        0.66        1.84     12.99 o
   6  12   8        3.48       -1.98     11.89 o
   7  12   8        8.11      -10.94     18.72 o
   8  12   8        1.05       -7.27     17.25 o
   9  12   8        2.79      -24.08     24.08 o
  -4  13   8       13.58       12.63     17.33 o
  -3  13   8       87.01      105.79     12.85 o
  -2  13   8      217.05      232.28     14.24 o
  -1  13   8       26.01       25.99     16.37 o
   0  13   8        4.61        6.46      9.38 o
   1  13   8      224.21      220.90     13.14 o
   2  13   8       84.39       82.52      9.03 o
   3  13   8      469.45      480.28     17.91 o
   4  13   8       15.00       17.03     17.03 o
   5  13   8      240.08      268.11     14.39 o
   6  13   8       24.26       16.00      9.03 o
   7  13   8       35.68        9.25     17.62 o
   8  13   8       29.89       59.47     10.65 o
   9  13   8        2.18        8.37     18.72 o
  -4  14   8       15.94       10.79     18.28 o
  -3  14   8        3.11        7.41     15.49 o
  -2  14   8       31.05        4.63     19.90 o
  -1  14   8       10.89       -6.46     17.99 o
   0  14   8        9.05      -13.84     15.01 o
   1  14   8        1.38       -7.86     11.09 o
   2  14   8       27.31       21.66     15.86 o
   3  14   8       12.57       -6.02     18.65 o
   4  14   8       12.22       20.41     15.56 o
   5  14   8        1.77      -18.43     18.43 o
   6  14   8        3.47        9.10     15.42 o
   7  14   8        1.92        2.42     19.09 o
   8  14   8       37.66        5.36     21.95 o
  -3  15   8       25.05       13.29     22.39 o
  -2  15   8      136.73      161.81     13.80 o
  -1  15   8       84.17       42.14     23.64 o
   0  15   8       22.48       18.65     10.50 o
   1  15   8       21.73       23.42     15.49 o
   2  15   8       51.70       50.88     10.06 o
   3  15   8        0.96      -16.74     16.74 o
   4  15   8       28.50       25.33      9.10 o
   5  15   8       28.59       26.21      9.69 o
   6  15   8       12.86       19.38     16.08 o
   7  15   8        0.05        2.57     19.23 o
  -2  16   8        1.29        8.08     17.99 o
  -1  16   8       30.52       10.13     18.28 o
   0  16   8       28.17       12.84     11.49 o
   1  16   8       77.13       71.87     11.45 o
   2  16   8       50.39       54.47     10.20 o
   3  16   8       97.16      100.36     12.26 o
   4  16   8       43.93       35.68     18.87 o
   5  16   8       19.38       28.78      8.88 o
   6  16   8        9.41        7.78     13.43 o
   7  16   8        0.01      -11.01     18.28 o
  -1  17   8      112.87      119.45     15.34 o
   0  17   8      146.18      155.34     10.04 o
   1  17   8        9.25       32.60     17.55 o
   2  17   8        8.49       -5.07     18.13 o
   3  17   8       17.38      -10.13     19.97 o
   4  17   8        8.41       17.91     16.81 o
   5  17   8        9.54        0.00     23.27 o
   6  17   8        0.50      -16.59     19.16 o
   2  18   8       21.81       13.58     18.65 o
   3  18   8        1.42      -20.34     20.34 o
   4  18   8        4.75      -16.59     23.42 o
  -3 -11   9        7.03       30.03      8.96 o
  -2 -11   9        0.06       -2.64     15.64 o
  -1 -11   9        1.56        7.64     17.03 o
   0 -11   9       29.79       44.77      7.49 o
   1 -11   9       22.81       36.12     18.21 o
   2 -11   9       47.81       55.50     10.87 o
   3 -11   9        6.77      -10.87     21.44 o
  -4 -10   9       26.15      -19.31     19.31 o
  -3 -10   9        1.73       10.17     12.10 o
  -2 -10   9        0.02       -2.42     15.49 o
  -1 -10   9       24.07       29.15      8.88 o
   0 -10   9        2.99        8.60     11.68 o
   1 -10   9       24.46       20.12      8.88 o
   2 -10   9       26.67       19.38     19.01 o
   3 -10   9        7.85      -19.97     19.97 o
   4 -10   9       10.85       -5.36     18.06 o
  -5  -9   9        2.41      -21.51     21.51 o
  -4  -9   9        1.93       -2.50     19.31 o
  -3  -9   9       43.70       14.43     14.86 o
  -2  -9   9       10.31       15.71     19.23 o
  -1  -9   9       83.29      100.95     10.79 o
   0  -9   9       93.68       99.99      7.42 o
   1  -9   9       19.00       21.95      7.19 o
   2  -9   9        1.87       11.16     14.32 o
   3  -9   9        0.60       21.14     14.68 o
   4  -9   9       68.00       73.05     11.97 o
   5  -9   9        4.58      -16.22     19.82 o
  -5  -8   9        1.58       -7.71     20.41 o
  -4  -8   9        4.01      -11.89     19.38 o
  -3  -8   9       34.60       64.38     10.35 o
  -2  -8   9        1.15      -15.71     15.71 o
  -1  -8   9        5.02       14.32     16.74 o
   0  -8   9        0.01       -8.13     10.04 o
   1  -8   9      176.58      181.26     12.92 o
   2  -8   9       43.67       48.67      9.10 o
   4  -8   9       80.58       82.37     11.89 o
   5  -8   9       18.49       27.68     14.90 o
   6  -8   9        0.00      -10.94     21.51 o
  -6  -7   9       28.53       21.58     24.15 o
  -5  -7   9      169.85      143.97     15.34 o
  -4  -7   9        8.77      -13.43     19.82 o
  -3  -7   9      383.26      372.43     17.47 o
  -2  -7   9       22.63       17.62     15.49 o
  -1  -7   9       78.76       37.51      9.10 o
   0  -7   9       16.35       16.04      7.50 o
   1  -7   9      104.73      110.27     10.65 o
   2  -7   9      132.52      124.44     11.16 o
   3  -7   9        0.00       -1.98     14.68 o
   4  -7   9        0.97        8.59     13.58 o
   5  -7   9      101.16       89.79     11.89 o
   6  -7   9        8.56       -2.57     18.65 o
  -6  -6   9       22.88       25.40      9.91 o
  -5  -6   9      295.50      290.43     17.99 o
  -4  -6   9      109.59      112.10     11.23 o
  -3  -6   9       62.37       75.03      9.84 o
  -2  -6   9       86.27       89.93      9.76 o
  -1  -6   9       11.69       -3.52     14.68 o
   0  -6   9       55.26       54.83     10.87 o
   1  -6   9      222.51      239.77     12.63 o
   2  -6   9      260.06      259.74     14.24 o
   3  -6   9       27.77       -3.74     14.98 o
   4  -6   9       57.34       58.29      9.69 o
   5  -6   9      144.73      150.65     13.66 o
   6  -6   9      291.25      268.99     18.35 o
   7  -6   9       23.81       28.78     10.94 o
  -7  -5   9       23.20       21.73     11.60 o
  -6  -5   9        8.39       27.82      9.10 o
  -5  -5   9       20.86       31.20     17.55 o
  -4  -5   9        5.41       12.33     13.29 o
  -3  -5   9      281.88      285.66     14.17 o
  -2  -5   9       87.85       89.13     10.50 o
  -1  -5   9      248.03      246.75     12.85 o
   0  -5   9        6.71        0.86     10.09 o
   1  -5   9       70.43       58.44      8.00 o
   2  -5   9      111.33      111.81      9.62 o
   3  -5   9      295.69      276.55     13.95 o
   4  -5   9        3.31       24.08     12.99 o
   5  -5   9      139.04      149.77     11.67 o
   6  -5   9       64.86       58.29     10.94 o
   7  -5   9      111.69      106.82     12.92 o
   8  -5   9        0.07        5.65     17.40 o
  -7  -4   9        1.06      -10.79     16.67 o
  -6  -4   9       16.50        7.19     19.97 o
  -5  -4   9        8.28       -8.59     15.20 o
  -4  -4   9       18.37       25.92      7.78 o
  -3  -4   9       11.17       10.57     11.45 o
  -2  -4   9       12.00        6.97      7.41 o
  -1  -4   9       61.47       45.44      7.86 o
   0  -4   9        7.60        7.64      6.57 o
   1  -4   9      104.57       99.62      8.59 o
   2  -4   9      323.95      299.02     13.36 o
   3  -4   9       48.46       65.41      8.08 o
   4  -4   9       17.99       13.88      6.09 o
   5  -4   9       96.82       86.70     10.06 o
   6  -4   9       15.95       33.04      7.56 o
   7  -4   9        2.32        3.89      8.96 o
   8  -4   9       44.15       28.56     11.82 o
  -7  -3   9        8.71       13.21     14.17 o
  -6  -3   9       18.93       20.41      9.69 o
  -5  -3   9      122.89      124.36     11.23 o
  -4  -3   9       98.35      105.64     11.01 o
  -3  -3   9     1368.32     1329.76     39.42 o
  -2  -3   9      128.73      148.74     10.57 o
  -1  -3   9       26.61       43.31      6.24 o
   0  -3   9      130.86      110.41      5.81 o
   1  -3   9        7.10        6.90     10.06 o
   2  -3   9      185.65      193.59      9.91 o
   3  -3   9      353.23      344.76     13.43 o
   4  -3   9      141.48      145.65     10.79 o
   5  -3   9       59.00       50.07      9.18 o
   6  -3   9      143.26      118.42     11.38 o
   7  -3   9        6.05       -2.28     17.25 o
   8  -3   9       46.58       33.33     21.00 o
  -7  -2   9        0.06       10.35     17.55 o
  -6  -2   9        0.47      -15.86     20.70 o
  -5  -2   9        0.90       -7.05      7.93 o
  -4  -2   9       95.05       92.06      9.98 o
  -3  -2   9       96.03       87.88      9.40 o
  -2  -2   9        0.11       11.60     12.48 o
  -1  -2   9     1987.32     1971.48     57.85 o
   0  -2   9        3.09       -5.83      8.37 o
   1  -2   9      231.60      224.87     10.42 o
   2  -2   9      613.17      602.00     16.44 o
   3  -2   9       42.31       61.82      7.27 o
   4  -2   9      281.81      298.06     13.73 o
   5  -2   9        0.21       -5.14     13.58 o
   6  -2   9        0.09        0.00     13.95 o
   7  -2   9       17.04       17.84      8.08 o
   8  -2   9       17.83       24.59     16.67 o
   9  -2   9        1.90       19.16     13.66 o
  -7  -1   9       14.10       30.61     20.70 o
  -6  -1   9       12.06       24.52     16.22 o
  -5  -1   9       50.55       21.80     19.31 o
  -4  -1   9      670.58      627.70     20.56 o
  -3  -1   9      373.24      367.44     14.83 o
  -2  -1   9        2.54       -2.79     11.60 o
  -1  -1   9       96.14       83.18      7.64 o
   0  -1   9     2966.26     3147.39     80.83 o
   1  -1   9      328.68      347.84     11.82 o
   2  -1   9       33.68       28.78      5.87 o
   3  -1   9       11.59      -13.29     13.29 o
   4  -1   9        6.97       -5.73     11.89 o
   5  -1   9      166.11      146.98     10.79 o
   6  -1   9        7.47      -16.30     16.30 o
   7  -1   9      215.06      194.55     14.76 o
   8  -1   9       31.78       11.82     17.18 o
   9  -1   9        1.97      -22.76     22.76 o
  -7   0   9       24.86      -10.13     22.69 o
  -6   0   9        8.55        4.40     16.52 o
  -5   0   9      146.03      131.56     11.60 o
  -4   0   9      118.94      130.24     10.79 o
  -3   0   9        1.12        9.03     11.60 o
  -2   0   9      181.50      165.26      9.69 o
  -1   0   9      266.50      287.27     11.23 o
   0   0   9      378.35      399.82     11.12 o
   1   0   9      498.16      570.58     17.55 o
   2   0   9      823.22      785.83     24.59 o
   3   0   9      368.20      394.97     12.33 o
   4   0   9      125.48      122.82      8.30 o
   5   0   9      180.31      190.36     11.31 o
   6   0   9      299.71      285.80     14.54 o
   7   0   9       54.28       43.39      9.32 o
   8   0   9        0.43       20.56     14.24 o
   9   0   9        5.08        2.57     17.91 o
  -7   1   9       18.61      -10.13     20.85 o
  -6   1   9       31.54       46.18      8.74 o
  -5   1   9       11.04       -7.71     15.93 o
  -4   1   9      464.95      469.78     16.96 o
  -3   1   9        7.10        4.40     11.75 o
  -2   1   9        0.20        5.29      8.96 o
  -1   1   9      131.28      121.43      7.34 o
   0   1   9       52.09       62.42      5.80 o
   1   1   9      422.01      415.75     12.04 o
   2   1   9      273.55      273.47     10.35 o
   3   1   9        8.41        3.60      8.52 o
   4   1   9      715.25      675.49     19.23 o
   5   1   9       70.29       62.92      8.00 o
   6   1   9       21.78       23.57     14.46 o
   7   1   9       34.34       15.42     20.26 o
   8   1   9        9.12       19.97     14.90 o
   9   1   9        7.27        9.98     22.61 o
  -7   2   9      138.46      159.68     14.61 o
  -6   2   9       41.47       41.85      9.47 o
  -5   2   9      387.42      390.27     16.74 o
  -4   2   9        7.72        6.68      7.49 o
  -3   2   9      130.48      127.89      9.62 o
  -2   2   9      132.28      130.60      8.59 o
  -1   2   9       19.28       30.98      5.14 o
   0   2   9      222.62      235.18      6.80 o
   1   2   9     2090.91     2258.53     54.03 o
   2   2   9       90.69       95.15      6.61 o
   3   2   9      277.80      299.02     10.57 o
   4   2   9       24.55       24.59      5.87 o
   5   2   9      302.37      316.05     13.80 o
   6   2   9       49.15       63.06      8.37 o
   7   2   9       26.42       31.57      7.34 o
   8   2   9       26.98       -8.52     20.48 o
   9   2   9       44.66       62.62      9.98 o
  10   2   9       52.01       49.92     13.58 o
  -7   3   9       13.44       20.26     16.81 o
  -6   3   9       64.62       91.11      9.84 o
  -5   3   9       33.48       49.33      7.93 o
  -4   3   9       60.45       67.03      9.03 o
  -3   3   9        5.03       19.01      6.46 o
  -2   3   9      145.40      142.72      9.03 o
  -1   3   9      381.47      371.85     11.97 o
   0   3   9      402.56      410.72      8.88 o
   1   3   9       38.96       39.57      5.36 o
   2   3   9      265.69      276.26      9.98 o
   3   3   9        1.24       11.16      4.04 o
   4   3   9      303.04      287.05     11.38 o
   5   3   9        3.21        5.73     10.28 o
   6   3   9       16.10       12.99     12.77 o
   7   3   9        0.90      -15.93     15.93 o
   8   3   9       22.72       36.78      7.49 o
   9   3   9        7.91       26.43     19.38 o
  10   3   9        0.17        5.43     19.31 o
  -7   4   9        2.81        7.71     16.08 o
  -6   4   9        4.25       27.24     15.71 o
  -5   4   9      248.56      221.93     14.10 o
  -4   4   9       70.00       63.43      8.37 o
  -3   4   9        3.59       -1.54     12.77 o
  -2   4   9      629.44      629.90     18.94 o
  -1   4   9      153.84      165.70      8.74 o
   0   4   9      160.68      172.92      5.76 o
   1   4   9     1043.40     1038.52     32.08 o
   2   4   9       27.55       21.95     13.29 o
   3   4   9       24.76       -1.17     11.97 o
   4   4   9        0.48        8.88     10.42 o
   5   4   9       28.08       12.70      6.46 o
   6   4   9       33.80       20.92     15.34 o
   7   4   9        3.91        5.43     12.19 o
   8   4   9      140.12      121.87     12.04 o
   9   4   9       74.39       86.34     11.89 o
  10   4   9        5.92       29.66     17.25 o
  -7   5   9        6.15        5.29     18.57 o
  -6   5   9        0.37        2.35     17.18 o
  -5   5   9        6.34       13.29      7.12 o
  -4   5   9        9.57       26.36      7.19 o
  -3   5   9      138.64      141.98     11.09 o
  -2   5   9       30.55       28.48      6.39 o
  -1   5   9      602.84      610.81     19.45 o
   0   5   9      270.11      262.54      7.13 o
   1   5   9      121.32      109.46      6.97 o
   2   5   9      803.37      765.27     22.10 o
   3   5   9        0.01        2.35      8.74 o
   4   5   9       21.82       24.01      6.02 o
   5   5   9      225.82      251.30     11.75 o
   6   5   9       45.39       53.15      7.78 o
   7   5   9       27.56       27.24     14.39 o
   8   5   9        0.00       12.48     13.43 o
   9   5   9       28.16       26.06     19.97 o
  10   5   9        9.39       -2.72     18.43 o
  -7   6   9        0.00       15.42      9.25 o
  -6   6   9       10.21       28.56     15.42 o
  -5   6   9       50.69       52.12      9.47 o
  -4   6   9       22.86       14.54     17.99 o
  -3   6   9      136.20      136.99     10.06 o
  -2   6   9      145.89      139.19     10.06 o
  -1   6   9       12.33       19.75      5.07 o
   0   6   9      208.05      224.42      5.52 o
   1   6   9        1.93        4.63     10.06 o
   2   6   9      284.66      334.84     11.53 o
   3   6   9      496.59      463.39     14.02 o
   4   6   9      110.22      118.27      8.37 o
   5   6   9        8.21       21.58     10.87 o
   6   6   9      135.55      105.06     10.57 o
   7   6   9      151.08      157.62     11.53 o
   8   6   9       47.16       58.95      9.54 o
   9   6   9        0.02       -4.70     16.00 o
  10   6   9        8.63       -2.72     14.46 o
  -7   7   9       38.83        5.51     24.81 o
  -6   7   9       27.36       38.25     10.94 o
  -5   7   9        8.79        8.74     13.80 o
  -4   7   9      226.57      205.27     13.66 o
  -3   7   9       88.86      103.15     10.79 o
  -2   7   9       84.73       86.56      8.08 o
  -1   7   9       14.19       20.41     11.31 o
   0   7   9      304.99      310.57      6.63 o
   1   7   9       53.91       67.47      6.24 o
   2   7   9        7.38        9.76      9.62 o
   3   7   9        0.28       18.72      9.91 o
   4   7   9      146.46      148.44      8.96 o
   5   7   9       41.83       38.10      7.71 o
   6   7   9       77.91       81.93      8.96 o
   7   7   9       65.98       60.79      9.69 o
   8   7   9       23.62       20.04      8.88 o
   9   7   9       26.87       -4.77     19.97 o
  10   7   9       41.36       45.96     23.71 o
  -6   8   9       17.96       20.41     16.96 o
  -5   8   9       51.63       50.29      9.98 o
  -4   8   9       76.16       72.53      9.84 o
  -3   8   9      109.79       99.04     10.87 o
  -2   8   9       58.25       58.22      8.22 o
  -1   8   9       97.55      100.80      9.62 o
   0   8   9      223.45      203.70      7.19 o
   1   8   9        0.88       11.60      9.76 o
   2   8   9       44.88       34.58      6.24 o
   3   8   9      591.26      621.01     18.35 o
   4   8   9      452.66      441.08     14.61 o
   5   8   9       89.24       85.09      9.18 o
   6   8   9      119.26      115.19     11.01 o
   7   8   9       38.23       30.39      8.96 o
   8   8   9       22.24       17.77      9.25 o
   9   8   9       19.00        9.69     23.42 o
  10   8   9       11.71       19.16     22.39 o
  -6   9   9        7.67       34.50     18.57 o
  -5   9   9       20.01       11.82     19.90 o
  -4   9   9       31.14       30.54      7.49 o
  -3   9   9        1.92       -9.32     13.80 o
  -2   9   9      296.27      271.49     13.66 o
  -1   9   9      856.45      810.28     23.57 o
   0   9   9        2.22       -6.40      8.70 o
   1   9   9       96.86       91.84      7.56 o
   2   9   9     1165.91     1078.02     34.73 o
   3   9   9      617.18      645.16     12.68 o
   4   9   9       42.22       19.23     15.42 o
   5   9   9      430.01      440.71     16.30 o
   6   9   9        4.23      -14.24     17.25 o
   7   9   9        2.10        5.87     12.26 o
   8   9   9       60.40       35.24     21.36 o
   9   9   9       61.54       31.64     12.99 o
  10   9   9       48.94       49.26     12.26 o
  -6  10   9       17.33       22.17     20.78 o
  -5  10   9        1.71       12.41     15.86 o
  -4  10   9       19.13       17.47     17.99 o
  -3  10   9       49.23       59.98      8.74 o
  -2  10   9        1.73        9.03     15.20 o
  -1  10   9      311.99      302.98     15.05 o
   0  10   9      504.80      508.46     12.04 o
   1  10   9      580.38      597.23     18.28 o
   2  10   9        1.46       10.20     11.38 o
   3  10   9        2.84        6.47      8.44 o
   4  10   9      160.73      164.23     10.65 o
   5  10   9      436.88      457.59     16.81 o
   6  10   9       42.13       40.89      8.52 o
   7  10   9        9.43      -12.19     15.71 o
   8  10   9        7.73      -11.38     20.19 o
   9  10   9       25.21       42.80      9.76 o
  -5  11   9       26.05       40.60     11.09 o
  -4  11   9        0.23      -18.28     18.28 o
  -3  11   9        1.35       10.42     16.08 o
  -2  11   9      615.99      589.74     20.92 o
  -1  11   9      846.67      828.26     24.08 o
   0  11   9       33.31       24.05     10.85 o
   1  11   9     1114.54     1102.03     31.57 o
   2  11   9      265.97      233.46     13.21 o
   3  11   9       64.01       48.53      8.44 o
   4  11   9       45.12       44.64      8.52 o
   5  11   9        0.88        5.36     13.51 o
   6  11   9       39.77       35.61      8.52 o
   7  11   9       23.92       12.77     17.25 o
   8  11   9       13.25       -7.05     17.77 o
   9  11   9        1.30       13.07     15.42 o
  -5  12   9       15.81       24.81     18.50 o
  -4  12   9      100.89      131.41     13.14 o
  -3  12   9      132.75      145.80     13.29 o
  -2  12   9       13.08      -10.28     16.08 o
  -1  12   9      499.79      452.97     18.72 o
   0  12   9     1154.54     1121.14     28.78 o
   1  12   9      190.22      158.43     12.11 o
   2  12   9      613.72      580.34     19.01 o
   3  12   9       13.01       24.59     14.46 o
   4  12   9      185.31      199.69     12.55 o
   5  12   9      109.15      106.74     11.45 o
   6  12   9      123.93      132.15     11.75 o
   7  12   9       47.35       31.13     21.36 o
   8  12   9       20.75       34.28     20.19 o
   9  12   9        0.02        8.08     18.13 o
  -4  13   9       22.71        5.21     23.20 o
  -3  13   9      217.08      215.99     15.34 o
  -2  13   9       53.02       26.58     21.00 o
  -1  13   9        5.74       14.46     16.89 o
   0  13   9      186.95      182.58      8.57 o
   1  13   9      307.31      330.22     15.12 o
   2  13   9      124.40      138.90     11.01 o
   3  13   9       31.28       42.07      8.08 o
   4  13   9      343.78      316.71     15.56 o
   5  13   9       60.75       77.89      9.84 o
   6  13   9       70.61       68.35     10.13 o
   7  13   9       55.89       67.03     11.45 o
   8  13   9       37.26       47.50     10.72 o
  -3  14   9        5.02       -5.07     19.38 o
  -2  14   9        0.11      -20.56     20.56 o
  -1  14   9      113.39      107.26     12.70 o
   0  14   9      136.08      160.32      8.35 o
   1  14   9        5.68       -8.08     13.36 o
   2  14   9        9.27       -1.98     14.68 o
   3  14   9        1.62        2.06     15.93 o
   4  14   9        0.70      -10.42     17.03 o
   5  14   9      112.97      114.60     11.67 o
   6  14   9        0.19       16.15     12.85 o
   7  14   9        1.31       -4.92     16.74 o
   8  14   9        6.31       24.15     16.74 o
  -3  15   9        0.00       24.45     16.96 o
  -2  15   9        0.86       -7.64     17.11 o
  -1  15   9        8.48       14.39     14.39 o
   0  15   9        7.08      -13.72     13.72 o
   1  15   9        1.08      -17.25     17.25 o
   2  15   9       26.36        8.74     19.01 o
   3  15   9       25.72       15.42     20.34 o
   4  15   9       73.80       76.57     10.50 o
   5  15   9       20.67       25.47     19.45 o
   6  15   9        0.32      -14.32     14.32 o
   7  15   9       76.80       93.97     13.07 o
  -2  16   9       14.04       13.66     18.79 o
  -1  16   9       59.70       15.49     22.83 o
   0  16   9       32.57       36.00      8.80 o
   1  16   9       27.81       19.90     11.38 o
   2  16   9       92.69       91.33     11.97 o
   3  16   9      148.38      165.92     13.88 o
   4  16   9       13.86       26.43     16.44 o
   5  16   9        6.97        4.92     16.44 o
   6  16   9        4.91      -15.64     21.22 o
   7  16   9        0.96       -5.51     18.79 o
   0  17   9       55.51       69.42      8.20 o
   1  17   9      139.55      135.82     15.12 o
   2  17   9       43.01       69.45     11.09 o
   3  17   9       41.70       25.62     23.20 o
   4  17   9       72.06       88.83     12.92 o
   5  17   9       27.25       15.93     23.42 o
   2  18   9        2.42        5.51     21.66 o
   3  18   9       25.55       35.90     11.89 o
   0 -11  10        0.33       16.16     12.77 o
  -3 -10  10        8.94       13.36     11.15 o
  -2 -10  10       79.62       76.28     12.63 o
  -1 -10  10        9.27       22.98      9.40 o
   0 -10  10        0.37       13.77     10.60 o
   1 -10  10        1.17       10.13     17.25 o
   2 -10  10        0.02        2.57     15.71 o
   3 -10  10       10.16       32.23     17.40 o
  -4  -9  10       18.30       -5.36     25.33 o
  -3  -9  10       39.68       27.96      8.63 o
  -2  -9  10        0.25      -19.38     19.38 o
  -1  -9  10       42.19       38.03     21.51 o
   0  -9  10        2.05       12.93      7.53 o
   1  -9  10       22.26       25.92     15.12 o
   2  -9  10        2.18      -11.97     15.71 o
   3  -9  10       16.50      -14.98     21.22 o
   4  -9  10        0.30       -7.86     16.37 o
  -5  -8  10       61.18       52.27     26.28 o
  -4  -8  10        0.00      -10.20     16.89 o
  -3  -8  10       39.32       37.88     10.72 o
  -2  -8  10       17.95        0.00     19.23 o
  -1  -8  10        0.74       -6.68     13.80 o
   0  -8  10      415.53      436.32     23.31 o
   1  -8  10       61.54       67.91      9.25 o
   2  -8  10       11.81       13.95      8.00 o
   3  -8  10        0.64      -17.55     17.55 o
   4  -8  10        0.16       12.26     14.46 o
   5  -8  10        0.12       -5.29     16.81 o
  -5  -7  10       40.46       55.80     10.65 o
  -4  -7  10      163.23      183.10     15.56 o
  -3  -7  10       25.81       15.78     17.62 o
  -2  -7  10      153.94      152.85     11.97 o
  -1  -7  10       11.18      -12.41     17.55 o
   0  -7  10        9.40        7.57     10.54 o
   1  -7  10        2.59       20.34      7.12 o
   2  -7  10        5.31       14.46     12.55 o
   3  -7  10      134.51      136.18     11.38 o
   4  -7  10       31.94       36.12      9.25 o
   5  -7  10        0.64       -9.98     15.34 o
   6  -7  10       17.72        8.08     19.23 o
  -6  -6  10       69.42      110.05     13.88 o
  -5  -6  10       26.93       29.37     10.50 o
  -4  -6  10        1.10        6.97     14.54 o
  -3  -6  10      322.79      305.63     16.00 o
  -2  -6  10      198.49      212.39     13.43 o
   0  -6  10        0.38       15.81      5.47 o
   1  -6  10       40.21       35.46      8.15 o
   2  -6  10       23.92       15.34     17.18 o
   3  -6  10        8.56       14.10     14.10 o
   4  -6  10        5.83        2.13     15.78 o
   5  -6  10        3.62      -17.40     17.40 o
   6  -6  10        7.00       22.83     18.13 o
   7  -6  10        3.10        2.79     18.13 o
  -6  -5  10        0.02       -8.00     17.84 o
  -5  -5  10        4.79        9.62     15.20 o
  -4  -5  10        9.97       13.29     17.18 o
  -3  -5  10        1.07      -16.74     16.74 o
  -2  -5  10      368.11      343.87     15.20 o
  -1  -5  10        5.68       12.55     11.75 o
   0  -5  10       15.39        7.16     12.11 o
   1  -5  10       17.04       21.95      7.56 o
   2  -5  10      142.51      149.47     11.09 o
   3  -5  10       82.89      105.79     10.50 o
   4  -5  10        2.05       17.91     15.05 o
   5  -5  10       76.53       64.83     10.20 o
   6  -5  10       72.08       86.63     11.75 o
   7  -5  10       94.42      122.68     12.41 o
  -6  -4  10       15.76       -7.71     22.32 o
  -5  -4  10        2.15       11.60     17.84 o
  -4  -4  10        1.11       14.90     14.90 o
  -3  -4  10      138.89      149.69     11.89 o
  -2  -4  10       51.71       46.54      9.18 o
  -1  -4  10      154.08      153.44     11.23 o
   0  -4  10       37.14       23.44     10.60 o
   1  -4  10       53.18       47.79      8.66 o
   2  -4  10      373.08      364.87     15.27 o
   3  -4  10        2.00       15.78     10.94 o
   4  -4  10      142.66      146.32     11.16 o
   5  -4  10       22.29       37.74      8.52 o
   6  -4  10        0.06      -17.18     17.18 o
   7  -4  10      126.16      167.75     14.46 o
   8  -4  10       17.36      -19.60     24.59 o
  -6  -3  10        3.40       10.06     13.29 o
  -5  -3  10        1.50       20.19     11.67 o
  -4  -3  10       36.91       14.32     18.13 o
  -3  -3  10      129.48      119.96     10.72 o
  -2  -3  10      316.74      313.92     14.98 o
  -1  -3  10       50.08       61.23      8.15 o
   0  -3  10       26.80        6.12     10.04 o
   1  -3  10      340.77      316.05     13.73 o
   2  -3  10      193.20      162.83     10.87 o
   3  -3  10      292.84      292.92     13.80 o
   4  -3  10      240.03      220.10     12.99 o
   5  -3  10        4.64       -1.98     10.50 o
   6  -3  10       22.99       25.62     20.26 o
   7  -3  10       18.03       16.52     18.43 o
   8  -3  10       42.10       57.63     11.60 o
  -7  -2  10       11.24        8.22     19.68 o
  -6  -2  10       78.93       78.92     12.70 o
  -5  -2  10       99.05      109.75     12.33 o
  -4  -2  10      125.42      129.28     10.87 o
  -3  -2  10      498.53      452.67     17.25 o
  -2  -2  10      135.07      124.95     10.20 o
  -1  -2  10       95.19       77.09      8.44 o
   0  -2  10      194.34      194.86      7.89 o
   1  -2  10       79.46       86.56      8.30 o
   2  -2  10       81.07       77.53      8.74 o
   3  -2  10        8.44       18.35     14.02 o
   4  -2  10       65.75       65.19      7.86 o
   5  -2  10       19.73       23.79     12.77 o
   6  -2  10       32.17       14.10     17.91 o
   7  -2  10       31.71       -6.83     21.22 o
   8  -2  10       92.18       63.58     13.58 o
  -7  -1  10        6.18       13.58     20.85 o
  -6  -1  10      112.75      116.66     13.51 o
  -5  -1  10       22.06        9.62      8.08 o
  -4  -1  10      148.80      172.96     12.33 o
  -3  -1  10       55.70       54.99      8.30 o
  -2  -1  10        7.46       15.42     12.33 o
  -1  -1  10      119.87      117.83      8.81 o
   0  -1  10       39.42       19.35      9.80 o
   1  -1  10        0.47        0.00      9.98 o
   2  -1  10      366.54      401.58     13.51 o
   3  -1  10      239.75      243.44     11.53 o
   4  -1  10      116.83      122.53      9.69 o
   5  -1  10      113.60       96.17      9.84 o
   6  -1  10      107.99      101.61     10.72 o
   7  -1  10        0.20        6.53     15.56 o
   8  -1  10       20.36       32.01     18.28 o
   9  -1  10        0.00       -5.51     19.75 o
  -7   0  10        0.01        2.72     18.79 o
  -6   0  10       14.32       14.17     16.37 o
  -5   0  10       54.00       42.07     22.02 o
  -4   0  10       44.32       38.32      9.18 o
  -3   0  10       93.54       95.66     10.13 o
  -2   0  10      119.73      124.66      8.81 o
  -1   0  10        0.17        2.79      9.18 o
   0   0  10       80.16       97.47      5.53 o
   1   0  10       15.65       16.74     10.06 o
   2   0  10      374.99      429.62     14.10 o
   3   0  10      153.42      143.31      9.32 o
   4   0  10       32.77       26.87      7.12 o
   5   0  10       55.38       56.60      8.66 o
   6   0  10      139.32      148.37     12.04 o
   7   0  10       94.59      121.57     10.57 o
   8   0  10        3.35       26.21     14.10 o
   9   0  10        0.04        5.29     20.85 o
  -7   1  10       19.66       13.36     21.58 o
  -6   1  10        3.62       -9.40     19.38 o
  -5   1  10      376.30      375.66     17.62 o
  -4   1  10       14.69       12.77     16.22 o
  -3   1  10      137.04      144.85     10.28 o
  -2   1  10      291.58      283.97     13.14 o
  -1   1  10       50.68       46.32      6.90 o
   0   1  10       16.72       16.30      5.21 o
   1   1  10       57.96       63.36      6.53 o
   2   1  10      236.57      223.18     10.28 o
   3   1  10      363.60      363.40     12.99 o
   4   1  10      281.20      305.40     12.99 o
   5   1  10      128.34      123.92     10.57 o
   6   1  10        1.89       10.72     12.41 o
   7   1  10       14.36        0.00     15.71 o
   8   1  10       37.27       30.03     20.56 o
   9   1  10       56.39       66.15     11.38 o
  -7   2  10       17.92       29.29     19.38 o
  -6   2  10        0.09       21.14     13.51 o
  -5   2  10        0.13       -8.30     12.85 o
  -4   2  10        6.36       -5.43     13.73 o
  -3   2  10        9.58       17.91     14.24 o
  -2   2  10      182.92      192.27     11.16 o
  -1   2  10      110.71       83.03      8.08 o
   0   2  10       63.90       58.62      6.50 o
   1   2  10       16.48       10.06      5.21 o
   2   2  10      298.66      300.78     11.09 o
   3   2  10      354.61      368.32     12.33 o
   4   2  10       49.62       64.97      7.34 o
   5   2  10     1256.10     1229.33     35.68 o
   6   2  10      564.64      560.45     19.31 o
   7   2  10       60.23       51.98      9.10 o
   8   2  10        0.02      -15.56     17.11 o
   9   2  10        3.64       -2.50     17.33 o
  -7   3  10        5.64       -5.36     21.44 o
  -6   3  10        4.13       -2.35     17.18 o
  -5   3  10      144.83      144.41     12.33 o
  -4   3  10       48.13       32.82     17.33 o
  -3   3  10       73.13       68.42      8.96 o
  -2   3  10        0.40       -1.47     11.82 o
  -1   3  10      314.88      278.54     11.45 o
   0   3  10        2.99       -4.58      7.40 o
   1   3  10        6.21       14.61      4.18 o
   2   3  10       72.43       80.10      7.12 o
   3   3  10        0.54       10.65      4.92 o
   4   3  10       36.64       29.29      6.53 o
   5   3  10       68.46       81.12      8.22 o
   6   3  10        3.46       -1.69     13.88 o
   7   3  10        4.31       15.56     13.73 o
   8   3  10        1.14      -17.47     18.28 o
   9   3  10       13.66        7.41     19.68 o
  10   3  10        7.89       28.04     22.39 o
  -7   4  10        0.05        8.15     16.96 o
  -6   4  10        3.24       15.78      9.10 o
  -5   4  10      252.93      227.95     14.32 o
  -4   4  10      254.68      249.68     14.02 o
  -3   4  10      231.84      253.50     12.99 o
  -2   4  10      722.11      707.42     21.36 o
  -1   4  10      150.52      158.58      9.25 o
   0   4  10      654.15      670.42     35.06 o
   1   4  10      932.60      939.71     27.75 o
   2   4  10       55.81       62.84      6.39 o
   3   4  10       39.89       37.00      5.73 o
   4   4  10      115.30      115.04      8.00 o
   5   4  10      155.57      150.06     10.28 o
   6   4  10        2.76       11.89     13.95 o
   7   4  10      383.02      389.02     16.81 o
   8   4  10       17.30       15.12     14.17 o
   9   4  10        0.71       27.02     16.81 o
  10   4  10        3.76        5.51     17.03 o
  -7   5  10        0.00       19.31     16.81 o
  -6   5  10        2.12        4.92     15.12 o
  -5   5  10       18.39       15.27     13.21 o
  -4   5  10       50.28       55.57      9.54 o
  -3   5  10      157.44      153.66     11.60 o
  -2   5  10       68.32       78.04      8.81 o
  -1   5  10       34.98       40.08      6.53 o
   0   5  10       69.20       66.04      4.59 o
   1   5  10        6.00      -12.04     12.04 o
   2   5  10      944.87      959.38     27.97 o
   3   5  10      517.25      512.58     15.86 o
   4   5  10       16.25       12.55      9.91 o
   5   5  10      706.14      699.35     20.34 o
   6   5  10       32.46       45.88      7.34 o
   7   5  10       40.20       28.41     19.97 o
   8   5  10       22.52       39.28      8.44 o
   9   5  10       16.10       14.61     18.87 o
  -6   6  10        7.85        0.00     18.43 o
  -5   6  10      100.95      105.50     10.06 o
  -4   6  10       46.85       52.79      9.32 o
  -3   6  10        0.11        6.90     15.05 o
  -2   6  10       10.04        0.00     11.97 o
  -1   6  10      652.41      677.40     20.12 o
   0   6  10       33.51       32.19      5.53 o
   1   6  10      599.71      633.20     19.01 o
   2   6  10      275.80      291.16     11.23 o
   3   6  10       11.49       14.24      5.07 o
   4   6  10       73.90       72.02      7.19 o
   5   6  10        9.12       13.73      9.54 o
   6   6  10        0.22       10.28     13.29 o
   7   6  10      420.04      461.04     17.99 o
   8   6  10        0.16        4.33     14.32 o
   9   6  10       31.62       -9.69     24.08 o
  10   6  10       19.01       32.96     21.29 o
  -6   7  10        5.08       29.59      7.93 o
  -5   7  10        0.45        2.28     14.02 o
  -4   7  10        4.96      -12.04     17.03 o
  -3   7  10      473.80      456.13     17.69 o
  -2   7  10        2.16        9.62     13.66 o
  -1   7  10       36.15       11.82     15.93 o
   0   7  10      582.88      588.58     12.86 o
   1   7  10      122.91      132.07      8.44 o
   2   7  10        4.65       -2.64     12.48 o
   3   7  10       34.29       38.25      6.31 o
   4   7  10      113.30      116.00      9.54 o
   5   7  10        7.32       20.34     10.28 o
   6   7  10      192.42      198.51     11.89 o
   7   7  10       35.77       35.17      9.10 o
   8   7  10       12.90      -10.87     14.24 o
   9   7  10       44.92       36.63     23.57 o
  -6   8  10       33.18       -5.36     26.72 o
  -5   8  10       64.29       84.21     11.60 o
  -4   8  10       45.17       16.67     20.63 o
  -3   8  10      187.19      175.83     12.41 o
  -2   8  10      537.85      567.50     18.28 o
  -1   8  10       78.00       51.17      8.37 o
   0   8  10      321.37      316.69      9.29 o
   1   8  10      643.17      599.87     19.01 o
   2   8  10      142.40      143.45      9.10 o
   3   8  10       11.65        0.00     10.94 o
   4   8  10       68.31       65.05      8.37 o
   5   8  10       31.46        8.08     15.20 o
   6   8  10       83.78       81.71      9.54 o
   7   8  10       34.30       15.71      9.03 o
   8   8  10       79.25       63.58     10.35 o
   9   8  10       32.90       19.82     23.71 o
  10   8  10       13.87       27.82     22.24 o
  -6   9  10        2.30       -8.30     20.92 o
  -5   9  10        0.55        7.41     17.69 o
  -4   9  10        5.32       23.93     12.85 o
  -3   9  10      376.21      379.26     16.89 o
  -2   9  10      275.02      288.67     14.39 o
  -1   9  10      168.06      146.76     11.82 o
   0   9  10      333.27      315.99     14.72 o
   1   9  10      631.09      605.52     18.50 o
   2   9  10      303.62      310.76     12.99 o
   3   9  10      138.93      138.85      7.00 o
   4   9  10      211.35      203.87     11.75 o
   5   9  10      198.35      199.54     12.19 o
   6   9  10        6.82        0.00     13.58 o
   7   9  10        3.08      -15.93     15.93 o
   8   9  10      105.52      132.07     11.67 o
   9   9  10        0.04       27.68     18.35 o
  -5  10  10        1.17       -2.57     16.59 o
  -4  10  10        4.07       25.11     14.61 o
  -3  10  10        2.68       16.52     13.66 o
  -2  10  10      205.94      229.64     12.85 o
  -1  10  10      134.75      131.78     11.53 o
   0  10  10      191.49      167.12      8.10 o
   1  10  10      503.56      507.52     17.33 o
   2  10  10      356.39      341.97     13.66 o
   3  10  10      138.37      126.26      8.70 o
   4  10  10      479.57      500.76     17.47 o
   5  10  10        3.15      -18.06     18.06 o
   6  10  10      433.26      422.72     18.28 o
   7  10  10       25.17       37.59      7.86 o
   8  10  10       45.61       32.89     10.94 o
   9  10  10       50.46       70.99     12.26 o
  -5  11  10        1.15      -23.20     23.20 o
  -4  11  10        2.82       31.20     15.71 o
  -3  11  10       12.95       10.94     16.74 o
  -2  11  10       19.28       26.21     15.71 o
  -1  11  10      288.14      297.84     14.46 o
   0  11  10      559.11      556.04     22.13 o
   1  11  10       20.93        3.38     17.18 o
   2  11  10        5.60       11.53     12.85 o
   3  11  10      959.18      946.31     29.44 o
   4  11  10      248.92      250.12     13.73 o
   5  11  10       22.74       25.84     15.20 o
   6  11  10      112.94       87.80     12.26 o
   7  11  10      120.44      123.92     11.60 o
   8  11  10        0.00        7.19     16.08 o
   9  11  10        0.49      -13.29     20.70 o
  -4  12  10       37.37       43.09     23.13 o
  -3  12  10       14.20      -11.60     15.20 o
  -2  12  10        0.86       10.72     12.70 o
  -1  12  10        0.00       -6.02     14.24 o
   0  12  10      127.63      118.95      7.78 o
   1  12  10      126.87      138.75     11.60 o
   2  12  10      559.04      500.47     18.72 o
   3  12  10      333.43      309.52     15.71 o
   4  12  10      653.41      619.03     20.70 o
   5  12  10       50.33       48.82      9.10 o
   6  12  10       99.86      104.47     10.94 o
   7  12  10       31.61        9.10     21.29 o
   8  12  10       49.42       58.44     11.67 o
   9  12  10       10.67        8.22     18.35 o
  -4  13  10        3.80       21.44     18.94 o
  -3  13  10       69.62       86.56     11.67 o
  -2  13  10      233.65      223.03     16.00 o
  -1  13  10      326.90      315.39     15.93 o
   0  13  10       27.82       22.46      8.52 o
   1  13  10      714.62      733.05     21.88 o
   2  13  10      668.60      611.47     21.22 o
   3  13  10       13.20        9.76     15.71 o
   4  13  10      655.00      636.36     21.80 o
   5  13  10       46.02       18.65     19.38 o
   6  13  10      160.18      168.41     13.66 o
   7  13  10       49.53       28.56     21.80 o
   8  13  10        5.57       10.35     17.62 o
  -3  14  10       22.48       23.57     21.73 o
  -2  14  10        1.42       24.45     14.24 o
  -1  14  10        3.51        2.28     16.08 o
   0  14  10      181.34      208.93     26.83 o
   1  14  10      218.83      223.33     14.76 o
   2  14  10       37.35        4.18     20.56 o
   3  14  10        8.38       22.54      8.37 o
   4  14  10       40.88       29.81     16.74 o
   5  14  10        8.15       -4.40     14.98 o
   6  14  10      119.58      112.54     13.88 o
   7  14  10       12.25       17.55     15.27 o
   8  14  10       14.19        0.00     18.79 o
  -2  15  10       11.43        5.21     21.58 o
  -1  15  10       56.53       62.40     10.87 o
   0  15  10        3.60        2.86     10.24 o
   1  15  10       34.16       47.50      9.18 o
   2  15  10       27.15       23.49      9.47 o
   3  15  10      231.18      222.96     14.61 o
   4  15  10        0.14       13.66     12.48 o
   5  15  10       12.15       16.44     17.47 o
   6  15  10       27.83       41.41     10.13 o
   7  15  10       45.73       37.00     26.14 o
  -1  16  10        0.03      -15.86     20.48 o
   0  16  10        0.41       -5.26     19.79 o
   1  16  10       28.68        9.62     20.12 o
   2  16  10       17.95       19.23     17.03 o
   3  16  10       23.59       40.30     10.13 o
   4  16  10       21.35       12.19     16.74 o
   5  16  10        0.03       17.62     17.62 o
   6  16  10        0.03       -7.93     18.87 o
   0  17  10       10.27       -3.96     29.22 o
   1  17  10        6.43        6.39      9.54 o
   2  17  10        1.57       -2.57     16.59 o
   3  17  10       34.74       28.63     19.97 o
   4  17  10        0.97        7.86     15.05 o
   5  17  10       18.89        0.00     22.76 o
   0 -10  11        0.11        6.18     16.22 o
   1 -10  11        0.49        8.15     19.38 o
  -3  -9  11       61.88       70.11      8.37 o
  -2  -9  11        0.17        7.78     14.98 o
  -1  -9  11        6.10        0.00     17.69 o
   0  -9  11       89.72       84.73     11.60 o
   1  -9  11        8.60      -15.20     18.57 o
   2  -9  11        0.35        5.14     18.13 o
   3  -9  11       23.83       39.94     10.57 o
  -4  -8  11       42.05       -5.51     23.86 o
  -3  -8  11       53.42       60.49     11.60 o
  -2  -8  11       35.46       42.07      9.84 o
  -1  -8  11       21.57       33.55     20.63 o
   0  -8  11       24.88       15.13     14.21 o
   1  -8  11        4.20       25.99     19.01 o
   3  -8  11       17.29       22.39     17.77 o
   4  -8  11        0.37      -19.53     19.53 o
  -4  -7  11        4.41        5.21     17.25 o
  -3  -7  11      144.16      145.58     14.54 o
  -2  -7  11        0.14       -9.18     15.27 o
  -1  -7  11        8.63       -6.75     17.77 o
   0  -7  11       45.50       33.29     12.19 o
   1  -7  11        4.40       22.02     13.95 o
   2  -7  11       14.37       37.07      8.30 o
   3  -7  11       22.11       32.52     16.44 o
   4  -7  11        7.42       -7.34     16.37 o
   5  -7  11        1.00      -13.21     18.50 o
  -5  -6  11        1.73        8.08     16.81 o
  -4  -6  11        1.17       12.55     13.58 o
  -3  -6  11       62.69        0.00     24.15 o
  -2  -6  11       10.92       19.90     17.55 o
  -1  -6  11       17.63        0.00     17.77 o
   0  -6  11        7.40       -3.14     10.32 o
   1  -6  11       14.67       19.01      8.00 o
   2  -6  11        0.14       -2.06     15.12 o
   3  -6  11       20.08        0.00     15.93 o
   4  -6  11       10.51        5.58      8.44 o
   5  -6  11        7.33        7.49     17.77 o
   6  -6  11       35.51       40.16     21.22 o
  -5  -5  11        3.44       -2.57     15.27 o
  -4  -5  11       35.56       49.78      9.69 o
  -3  -5  11        1.14       15.49     13.43 o
  -2  -5  11       34.95       46.47      8.88 o
  -1  -5  11      383.39      336.09     15.64 o
   0  -5  11       88.88       80.90      6.87 o
   1  -5  11       26.82        5.80     15.27 o
   2  -5  11        0.09      -11.82     13.66 o
   3  -5  11       64.61       70.11      9.91 o
   4  -5  11       42.09       32.08      8.96 o
   5  -5  11       33.82       40.89     10.35 o
   6  -5  11        9.83       -5.07     20.19 o
   7  -5  11        9.74        5.51     19.45 o
  -6  -4  11        8.56       11.01     17.47 o
  -5  -4  11        8.71      -18.87     18.87 o
  -4  -4  11        0.26       16.15     14.02 o
  -3  -4  11       43.51       44.78      9.76 o
  -2  -4  11       94.24       78.77     10.79 o
  -1  -4  11      260.90      257.76     14.46 o
   0  -4  11      104.82       88.21      6.72 o
   1  -4  11        4.80       -3.60     16.81 o
   2  -4  11       87.85       81.49      9.10 o
   3  -4  11       96.26      106.82     10.20 o
   4  -4  11       72.77       63.80     10.65 o
   5  -4  11        9.94       22.10     15.93 o
   6  -4  11        1.27       -4.77     19.97 o
   7  -4  11        7.83        2.64     18.28 o
  -6  -3  11       40.34       34.95     22.02 o
  -5  -3  11       15.86        4.85     19.09 o
  -4  -3  11        1.78       24.37     15.20 o
  -3  -3  11       27.78        8.08     15.34 o
  -2  -3  11       14.26       22.61     13.88 o
  -1  -3  11     1323.34     1256.05     39.13 o
   0  -3  11      112.12      109.64      6.98 o
   1  -3  11        2.12        8.44     12.26 o
   2  -3  11      112.45      134.94     11.09 o
   3  -3  11      210.04      202.62     13.66 o
   4  -3  11      186.33      199.61     12.55 o
   5  -3  11       24.29       18.79     16.59 o
   6  -3  11        5.73       15.86     15.86 o
   7  -3  11       67.57       54.91     12.55 o
   8  -3  11        3.72      -23.86     23.86 o
  -6  -2  11       50.30       45.52     11.60 o
  -5  -2  11       51.60       40.08     22.24 o
  -4  -2  11      145.45      134.72     11.67 o
  -3  -2  11       35.33       19.16     17.99 o
  -2  -2  11       15.00        1.76     13.14 o
  -1  -2  11      195.83      190.29     12.11 o
   0  -2  11       55.95       67.83     10.39 o
   1  -2  11      179.04      157.99     11.75 o
   2  -2  11        8.67       21.66      6.53 o
   3  -2  11       64.89       37.29      9.69 o
   4  -2  11      320.85      309.15     15.20 o
   5  -2  11       71.23       84.50     10.28 o
   6  -2  11        0.02        7.49      7.34 o
   7  -2  11        1.60       -4.77     16.22 o
   8  -2  11       76.39       70.18     13.14 o
  -6  -1  11       73.13       78.19     12.99 o
  -5  -1  11      122.81      128.33     13.36 o
  -4  -1  11       59.65       54.84      9.62 o
  -3  -1  11       36.13        7.41     18.57 o
  -2  -1  11      178.59      169.95     11.16 o
  -1  -1  11      264.88      286.68     13.51 o
   0  -1  11      293.24      290.65      9.03 o
   1  -1  11      142.00      123.92      9.47 o
   2  -1  11      427.58      409.43     15.49 o
   3  -1  11      137.07      140.81     10.57 o
   4  -1  11      340.70      357.24     15.34 o
   5  -1  11      152.90      155.42     11.09 o
   6  -1  11        1.44       -6.17     13.73 o
   7  -1  11        4.49      -18.94     18.94 o
   8  -1  11       34.05        7.71     24.08 o
  -6   0  11       16.72        2.50     17.69 o
  -5   0  11        7.72        6.83     14.17 o
  -4   0  11       72.10       81.86     10.20 o
  -3   0  11      506.12      503.18     18.28 o
  -2   0  11      456.99      475.80     17.03 o
  -1   0  11      565.64      522.64     17.18 o
   0   0  11       20.41       26.45      5.59 o
   1   0  11       70.31       73.63      8.22 o
   2   0  11      253.83      235.51     12.41 o
   3   0  11      496.26      438.36     15.93 o
   4   0  11       91.23       83.03      9.76 o
   5   0  11      101.35       98.67     10.65 o
   6   0  11       94.18       90.59      9.91 o
   7   0  11        8.67       -8.88     17.40 o
   8   0  11       75.72       73.34     11.97 o
   9   0  11       11.56       24.81     21.88 o
  -6   1  11      249.31      283.23     18.21 o
  -5   1  11       31.31       20.19     20.92 o
  -4   1  11       14.09      -18.43     18.43 o
  -3   1  11      180.48      171.72     11.97 o
  -2   1  11       51.66       60.05      7.86 o
  -1   1  11      492.58      532.70     16.81 o
   0   1  11       41.89       42.14     10.13 o
   1   1  11       27.99       19.53     14.61 o
   2   1  11      446.44      453.41     14.17 o
   3   1  11       17.08       -7.34     14.39 o
   4   1  11       23.04       33.70      7.41 o
   5   1  11        0.18        8.66     11.89 o
   6   1  11      107.35      122.75     11.38 o
   7   1  11      132.25      126.35     11.75 o
   8   1  11        1.63      -17.25     17.25 o
   9   1  11        1.49        0.00     16.08 o
  -6   2  11      105.14       99.04     13.73 o
  -5   2  11       14.03       29.07     16.59 o
  -4   2  11      412.03      405.54     17.77 o
  -3   2  11      561.26      548.48     18.72 o
  -2   2  11        7.49       17.84     11.82 o
  -1   2  11      149.45      150.06     10.35 o
   0   2  11      219.34      222.76      7.55 o
   1   2  11      170.40      165.99      9.32 o
   2   2  11       10.94      -10.79     10.79 o
   3   2  11      662.26      624.91     18.28 o
   4   2  11       65.62       24.89     16.00 o
   5   2  11      118.09      100.50      9.76 o
   6   2  11       13.17       23.79      7.86 o
   7   2  11       36.49       18.79     16.59 o
   8   2  11       78.63       72.97     12.70 o
   9   2  11        0.21       13.07     14.10 o
  -6   3  11        4.36      -15.12     21.36 o
  -5   3  11       12.70       13.43     17.40 o
  -4   3  11       22.44        1.98     15.42 o
  -3   3  11      115.92      107.63     10.57 o
  -2   3  11      253.59      242.12     13.29 o
  -1   3  11        0.01        7.41     10.13 o
   0   3  11      102.19      100.93      5.63 o
   1   3  11        0.88       -6.68      9.91 o
   2   3  11        3.58      -12.04     12.04 o
   3   3  11       27.86       25.77      5.51 o
   4   3  11       45.89       38.03      7.86 o
   5   3  11       64.88       75.40      8.44 o
   6   3  11      158.64      159.09     12.04 o
   7   3  11      188.42      214.88     13.88 o
   8   3  11       13.88       -6.83     18.13 o
   9   3  11        4.27      -15.42     18.94 o
  -6   4  11       10.32       -7.64     18.28 o
  -5   4  11        2.77        4.55     14.10 o
  -4   4  11      159.88      166.58     12.26 o
  -3   4  11       39.20       47.06      8.96 o
  -2   4  11      390.14      376.32     15.34 o
  -1   4  11        1.19       11.97     10.57 o
   0   4  11        0.00        3.71      7.19 o
   1   4  11      105.51       98.52      7.93 o
   2   4  11        0.35        4.11     10.87 o
   3   4  11       94.85      107.85      8.15 o
   4   4  11       79.74      104.40      8.88 o
   5   4  11       42.72       34.21     17.18 o
   6   4  11        0.01       14.46     11.16 o
   7   4  11        4.97        2.50      7.41 o
   8   4  11        6.82      -13.36     13.36 o
   9   4  11        0.01       10.13     18.35 o
  -6   5  11        9.34       -5.21     19.75 o
  -5   5  11      111.65      111.96     12.63 o
  -4   5  11      371.51      356.80     17.03 o
  -3   5  11      175.65      173.99     12.19 o
  -2   5  11       25.69       34.28      7.71 o
  -1   5  11       14.59       12.11     15.49 o
   0   5  11      111.22      104.08      7.30 o
   1   5  11      424.18      436.82     14.17 o
   2   5  11      683.81      706.62     19.68 o
   3   5  11       69.70       66.00      7.49 o
   4   5  11       11.55       18.13     13.80 o
   5   5  11       24.76       24.37      7.41 o
   6   5  11       99.09      109.83     10.20 o
   7   5  11       12.49       17.91     16.52 o
   8   5  11        0.41       24.67     13.29 o
   9   5  11        0.40        0.00     13.80 o
  -6   6  11        5.32       -7.93     19.97 o
  -5   6  11       49.43       31.64     11.45 o
  -4   6  11        3.10        5.73      7.34 o
  -3   6  11      224.88      261.43     13.95 o
  -2   6  11     1402.95     1374.40     39.13 o
  -1   6  11      253.33      261.72     12.85 o
   0   6  11        1.68        1.57      6.79 o
   1   6  11       60.08       65.41      7.27 o
   2   6  11      135.98      152.70      9.54 o
   3   6  11      351.78      327.65     12.85 o
   4   6  11      638.14      634.96     18.72 o
   5   6  11       90.06       86.12      9.10 o
   6   6  11       15.14       20.34      6.68 o
   7   6  11        4.30       -1.98     15.27 o
   8   6  11       13.90        6.75     15.05 o
   9   6  11       19.37       15.05     20.34 o
  -6   7  11        5.95        8.15     20.48 o
  -5   7  11       36.72       43.83     10.57 o
  -4   7  11       51.40       48.45      9.03 o
  -3   7  11      232.68      229.79     13.29 o
  -2   7  11      119.05      126.35     10.79 o
  -1   7  11     1356.23     1308.69     36.93 o
   0   7  11      282.95      298.99      7.72 o
   1   7  11      107.60       96.76      8.74 o
   2   7  11       30.44       44.78      7.19 o
   3   7  11      271.85      256.36     12.55 o
   4   7  11        0.24      -12.19     12.19 o
   5   7  11       16.32       23.27     13.07 o
   6   7  11       30.34       38.03      8.22 o
   7   7  11       30.04       31.72      9.10 o
   8   7  11       13.64        9.03     17.18 o
   9   7  11        0.38       -7.56     20.92 o
  -5   8  11        8.66       -7.49     21.66 o
  -4   8  11        2.53      -15.42     15.42 o
  -3   8  11       70.59       66.73     10.06 o
  -2   8  11       26.92       35.53      7.78 o
  -1   8  11      141.44      135.23     10.65 o
   0   8  11       86.64       95.05      6.33 o
   1   8  11        6.28       15.05     13.14 o
   2   8  11       61.38       68.94      8.15 o
   3   8  11       96.20      100.95      9.25 o
   4   8  11       17.16       20.63     12.99 o
   5   8  11       44.17       29.00     16.08 o
   6   8  11       14.42        5.65     14.83 o
   7   8  11       29.25       23.49      9.69 o
   8   8  11       62.60       83.55     11.67 o
   9   8  11        0.58      -20.63     20.63 o
  -5   9  11        8.39       10.35     17.62 o
  -4   9  11       10.12       16.89      8.88 o
  -3   9  11       33.09       52.49      8.22 o
  -2   9  11       52.36       44.78      9.10 o
  -1   9  11      668.95      662.64     19.90 o
   0   9  11      129.23      118.94      7.28 o
   1   9  11        0.10        0.00     13.43 o
   2   9  11       21.15       -4.63     15.86 o
   3   9  11      326.65      328.30     14.28 o
   4   9  11      323.63      293.44     13.66 o
   5   9  11       43.12        8.81     16.67 o
   6   9  11       16.54        0.00     17.03 o
   7   9  11        2.78       -4.18     15.12 o
   8   9  11       23.03        9.32     19.45 o
   9   9  11        1.75       12.92     13.88 o
  -5  10  11        1.50        2.72     20.04 o
  -4  10  11       28.78       -9.54     25.11 o
  -3  10  11        1.30      -17.25     17.25 o
  -2  10  11        2.58       14.02     10.06 o
  -1  10  11      231.65      219.58     13.14 o
   0  10  11     1022.59     1000.48     21.10 o
   1  10  11      832.25      758.15     21.73 o
   2  10  11      162.59      177.66     11.16 o
   3  10  11       75.51       71.40     10.53 o
   4  10  11      116.81      115.26     10.20 o
   5  10  11      248.40      265.17     13.80 o
   6  10  11       92.96       94.26      9.76 o
   7  10  11       19.23      -17.77     17.77 o
   8  10  11        0.24      -11.97     17.69 o
   9  10  11        3.16        5.29     14.90 o
  -4  11  11       36.21      -10.06     21.58 o
  -3  11  11        4.96        4.55     14.10 o
  -2  11  11       49.89       16.96     16.67 o
  -1  11  11       19.16        5.87     14.02 o
   0  11  11      185.01      180.99     12.04 o
   1  11  11      301.86      284.48     14.90 o
   2  11  11      190.75      184.20     11.97 o
   3  11  11       23.81       26.87     14.17 o
   4  11  11        2.92      -14.98     14.98 o
   5  11  11       14.88      -16.89     16.89 o
   6  11  11        0.16       18.72     14.83 o
   7  11  11       53.73       51.54     10.28 o
   8  11  11       59.30       70.40     10.72 o
   9  11  11        6.61       27.09     19.53 o
  -4  12  11        2.44        0.00     15.86 o
  -3  12  11       10.63        4.85     19.01 o
  -2  12  11        0.41        4.48     16.81 o
  -1  12  11       41.90       45.44      8.88 o
   0  12  11       23.91       32.96      6.89 o
   1  12  11      255.92      228.47     14.02 o
   2  12  11      377.14      374.49     16.15 o
   3  12  11      269.42      273.25     14.54 o
   4  12  11       19.18       19.38     15.49 o
   5  12  11      172.17      171.50     12.41 o
   6  12  11       14.10       28.12     15.12 o
   7  12  11       38.38       23.35     19.53 o
   8  12  11        1.82       12.70     18.57 o
   9  12  11       55.81       75.25     12.99 o
  -3  13  11        3.20       15.34     17.69 o
  -2  13  11        0.06        9.54     15.05 o
  -1  13  11        7.60       15.56     14.61 o
   0  13  11        4.02        3.07     10.31 o
   1  13  11        3.66        4.04     13.29 o
   2  13  11       19.16       41.19      8.22 o
   3  13  11      126.60      119.01     11.01 o
   4  13  11       61.55       70.55      9.32 o
   5  13  11       31.54       25.70     17.40 o
   6  13  11      108.48      111.74     12.77 o
   7  13  11       57.91       73.12     11.09 o
   8  13  11       22.60      -25.70     25.70 o
  -3  14  11       75.13       81.93     13.95 o
  -2  14  11       82.80      100.95     12.11 o
  -1  14  11      109.33       90.08     12.63 o
   0  14  11       19.55       32.17      6.33 o
   1  14  11      164.29      175.53     12.48 o
   2  14  11       17.23       -8.59     19.90 o
   3  14  11      559.74      593.04     21.36 o
   4  14  11      115.46      124.44     10.87 o
   5  14  11        1.00       20.41     12.99 o
   6  14  11      123.55      153.80     13.88 o
   7  14  11       11.67       25.55     17.33 o
   8  14  11       37.96       24.89     23.93 o
  -2  15  11        0.00       13.51     17.25 o
  -1  15  11        4.96       15.20     16.44 o
   0  15  11       80.50       75.31      8.41 o
   1  15  11      255.81      295.71     17.40 o
   2  15  11      206.19      194.11     15.34 o
   3  15  11      130.24      138.31     13.36 o
   4  15  11       73.93       42.14     23.64 o
   5  15  11       30.99       28.93     19.60 o
   6  15  11        5.04      -20.34     20.34 o
   7  15  11       18.29       29.59     20.63 o
  -1  16  11      112.61      143.67     15.20 o
   0  16  11        4.42       28.71     28.93 o
   1  16  11        9.92       -4.92     19.75 o
   2  16  11      177.93      169.07     15.56 o
   3  16  11        8.87       34.73     20.48 o
   4  16  11        6.15        2.50     16.37 o
   5  16  11      119.40      117.46     14.02 o
   6  16  11       21.93       24.23     22.32 o
   1  17  11        6.34      -20.19     20.19 o
   2  17  11        0.00        5.29     19.82 o
   3  17  11       15.88        8.00     20.04 o
   4  17  11       10.94       13.36     20.48 o
   5  17  11        0.19      -13.66     19.09 o
   0  -9  12        2.96       13.43     18.43 o
   1  -9  12        5.86       -5.43     19.60 o
  -2  -8  12       41.56       38.84     11.45 o
  -1  -8  12       15.28        7.78     21.44 o
   0  -8  12        0.01       -9.55     11.42 o
   1  -8  12        3.39       -2.57     20.48 o
   2  -8  12       53.35       65.78     11.09 o
   3  -8  12        1.93        5.29     20.92 o
  -3  -7  12       17.28       -2.64     20.19 o
  -2  -7  12       59.30       81.49     12.11 o
  -1  -7  12       24.97       17.03     19.01 o
   0  -7  12        2.85       11.59     12.26 o
   1  -7  12        8.27        7.12     16.00 o
   2  -7  12       91.27       89.71     12.33 o
   3  -7  12       41.09       28.56     10.28 o
   4  -7  12        3.97      -18.79     18.79 o
  -4  -6  12       15.77       27.09     20.63 o
  -3  -6  12       39.00       25.18     21.95 o
  -2  -6  12       47.53       12.04     21.07 o
  -1  -6  12      285.34      305.63     17.47 o
   0  -6  12      154.29      137.85      9.47 o
   1  -6  12        2.63      -18.43     18.43 o
   3  -6  12       19.41       18.65     16.52 o
   4  -6  12        0.21       12.19     16.74 o
   5  -6  12        0.34        2.64     17.40 o
  -4  -5  12        0.00        5.21     17.25 o
  -3  -5  12        4.93       -4.77     17.33 o
  -2  -5  12       29.07       20.48     23.35 o
  -1  -5  12        3.07       -6.46     16.22 o
   0  -5  12      412.00      424.41     12.66 o
   1  -5  12      493.08      470.88     18.65 o
   2  -5  12        4.34       -2.13     19.45 o
   3  -5  12       55.81       54.55      8.81 o
   5  -5  12       24.21       30.03      9.62 o
   6  -5  12        4.99       10.72     12.55 o
  -5  -4  12        1.31      -10.79     16.59 o
  -4  -4  12       13.17       27.24      9.40 o
  -3  -4  12        5.03       -4.55     15.56 o
  -2  -4  12      242.12      229.05     14.32 o
  -1  -4  12      372.67      405.62     17.47 o
   0  -4  12       67.66       82.40      7.05 o
   1  -4  12      332.51      282.87     15.05 o
   2  -4  12        0.00        6.02     15.20 o
   3  -4  12      520.40      470.37     18.94 o
   4  -4  12      195.84      231.62     13.58 o
   5  -4  12       89.97      102.49     13.88 o
   6  -4  12       14.20       14.54      9.54 o
   7  -4  12       33.14        8.22     23.79 o
  -5  -3  12       31.92       -2.64     17.91 o
  -4  -3  12        7.41       34.80      8.15 o
  -3  -3  12        1.62        6.61     12.63 o
  -2  -3  12       41.87       29.00     14.61 o
  -1  -3  12        3.70        1.91     14.32 o
   0  -3  12      822.35      821.33     18.13 o
   1  -3  12      273.60      283.97     15.42 o
   2  -3  12      237.42      241.31     14.24 o
   3  -3  12       30.69       19.53     15.64 o
   4  -3  12       40.89       32.23      9.98 o
   5  -3  12      211.43      179.65     14.76 o
   6  -3  12       24.01       -4.85     18.35 o
   7  -3  12       15.65       -5.21     17.77 o
  -5  -2  12        7.81        4.18      9.62 o
  -4  -2  12       54.15       62.33     11.67 o
  -3  -2  12        7.99       29.29     15.64 o
  -2  -2  12       12.58       27.24     15.34 o
  -1  -2  12       38.61       16.59     15.93 o
   0  -2  12        1.27        2.68      8.54 o
   1  -2  12      731.95      777.17     22.61 o
   2  -2  12      111.83      104.18      9.91 o
   3  -2  12      733.87      681.29     21.07 o
   4  -2  12       33.23        5.80      9.03 o
   5  -2  12       53.60       60.20      8.59 o
   6  -2  12       27.73       23.71      9.54 o
   7  -2  12       16.64       24.15      9.98 o
   8  -2  12       27.02        5.65     21.07 o
  -6  -1  12        6.77       32.89     20.12 o
  -5  -1  12       43.94       12.41     23.49 o
  -4  -1  12       68.34       57.04     10.79 o
  -3  -1  12       86.37       92.28     10.57 o
  -2  -1  12      402.93      420.74     17.03 o
  -1  -1  12      175.94      168.19     11.45 o
   0  -1  12      737.58      730.18     15.49 o
   1  -1  12       71.58       92.06      9.25 o
   2  -1  12      323.18      325.23     14.54 o
   3  -1  12      331.42      310.32     15.20 o
   4  -1  12       11.09       -1.84     14.90 o
   5  -1  12       15.17        0.00     16.37 o
   6  -1  12        0.01       15.34     14.32 o
   7  -1  12        0.94       24.30     15.34 o
   8  -1  12        9.63       -2.72     17.33 o
  -6   0  12       38.43       35.17     23.13 o
  -5   0  12       95.03      131.93     12.77 o
  -4   0  12        4.52       -8.74     19.53 o
  -3   0  12       99.28       82.15     10.13 o
  -2   0  12      260.45      272.66     14.68 o
  -1   0  12       26.97       23.13      7.41 o
   0   0  12      800.34      763.22     16.79 o
   1   0  12       85.62       86.78      9.25 o
   2   0  12      167.81      159.02     10.72 o
   3   0  12      113.57      109.46      9.98 o
   4   0  12        6.39      -14.17     16.08 o
   5   0  12      278.83      238.82     14.10 o
   6   0  12       15.78       19.97      7.41 o
   7   0  12       45.97       35.09     18.57 o
   8   0  12        3.98       -7.86     20.78 o
  -6   1  12       90.24       50.95     26.43 o
  -5   1  12        0.87      -23.57     23.57 o
  -4   1  12      169.14      197.41     14.17 o
  -3   1  12       16.93       21.44      8.22 o
  -2   1  12       78.91       60.35     10.42 o
  -1   1  12     1209.54     1211.27     37.22 o
   0   1  12      201.16      204.28      8.44 o
   1   1  12      274.08      283.60     13.36 o
   2   1  12      726.69      639.51     18.94 o
   3   1  12       70.71       87.36      9.40 o
   4   1  12      234.54      236.47     13.36 o
   5   1  12      361.97      355.11     15.78 o
   6   1  12        0.11        2.06     15.86 o
   7   1  12        1.69        6.83     17.99 o
   8   1  12       31.83       38.03     20.12 o
   9   1  12        8.34       36.34     18.28 o
  -6   2  12       37.73       21.36     18.94 o
  -5   2  12        2.95       21.66     12.48 o
  -4   2  12      503.47      525.13     20.48 o
  -3   2  12      275.98      274.50     15.34 o
  -2   2  12      148.67      162.91     11.97 o
  -1   2  12       34.42       37.88      7.64 o
   0   2  12      185.15      193.23     10.17 o
   1   2  12      709.17      718.29     22.10 o
   2   2  12        8.37       16.74     12.77 o
   3   2  12        0.61       -6.24     11.09 o
   4   2  12        4.76       11.89     11.09 o
   5   2  12       48.12       29.07     16.44 o
   6   2  12        7.33        0.00     14.61 o
   7   2  12       38.27       30.91     17.40 o
   9   2  12        0.80      -19.90     19.90 o
  -6   3  12       39.98       43.83     12.63 o
  -5   3  12       89.26       78.77     12.77 o
  -4   3  12      116.02      116.66     12.33 o
  -3   3  12      154.13      124.00     11.82 o
  -2   3  12      535.78      510.60     17.84 o
  -1   3  12      322.24      299.02     14.02 o
   0   3  12      364.29      344.40     10.20 o
   1   3  12      354.29      357.46     14.24 o
   2   3  12        7.42       -5.95     12.85 o
   3   3  12       94.58       91.55      9.69 o
   4   3  12      102.80      100.50      8.96 o
   5   3  12      216.44      198.22     13.66 o
   6   3  12       10.99      -15.64     15.64 o
   7   3  12      177.71      169.81     13.80 o
   8   3  12        4.61       11.97     17.40 o
   9   3  12       23.58       37.51     18.94 o
  -6   4  12        1.33      -10.87     18.06 o
  -5   4  12       39.97       24.67     10.20 o
  -4   4  12       73.49       58.95     11.01 o
  -3   4  12       20.89       25.33      8.74 o
  -2   4  12        0.01        1.76     13.21 o
  -1   4  12       36.29       48.23      7.93 o
   0   4  12      242.00      210.64     21.14 o
   1   4  12      159.02      158.80     10.35 o
   2   4  12       19.80        9.10     14.32 o
   3   4  12       84.21       92.21      8.74 o
   4   4  12      156.16      150.21     10.28 o
   5   4  12       46.26       34.65      8.22 o
   6   4  12       12.47       17.33     12.92 o
   7   4  12        0.68      -16.89     18.35 o
   8   4  12       14.32        2.35     17.47 o
   9   4  12        8.74       15.86     20.48 o
  -6   5  12        2.48       -2.72     17.62 o
  -5   5  12      123.40      137.73     13.36 o
  -4   5  12       32.58       15.20     16.96 o
  -3   5  12      452.37      374.05     16.81 o
  -2   5  12      506.95      500.17     18.21 o
  -1   5  12       85.00       84.94      9.54 o
   0   5  12       60.51       63.62      5.86 o
   1   5  12       31.00       10.50     14.76 o
   2   5  12       20.85       27.68      6.61 o
   3   5  12       51.40       41.70      7.34 o
   4   5  12       66.03       61.82      7.93 o
   5   5  12       69.53       36.71     18.43 o
   6   5  12      146.73      156.45     11.09 o
   7   5  12       36.67       20.92     20.92 o
   8   5  12       13.51       18.72     17.55 o
   9   5  12       12.21        0.00     23.13 o
  -5   6  12       92.06      105.20     13.21 o
  -4   6  12        4.66        8.88     16.00 o
  -3   6  12      222.02      200.94     13.58 o
  -2   6  12      360.64      380.21     15.93 o
  -1   6  12      124.47      125.98     10.87 o
   0   6  12      310.48      319.91      8.22 o
   1   6  12      219.57      236.54     12.33 o
   2   6  12       57.13       56.90      7.86 o
   3   6  12      360.43      333.96     14.68 o
   4   6  12       48.20       30.91     16.00 o
   5   6  12       55.49       48.53      9.32 o
   6   6  12       37.86       49.85      8.22 o
   7   6  12      160.89      167.53     13.43 o
   8   6  12        0.21        2.35     14.24 o
   9   6  12        0.01       12.99     15.34 o
  -5   7  12       14.56       10.35     20.63 o
  -4   7  12       24.90       40.30     10.13 o
  -3   7  12      487.69      478.37     18.87 o
  -2   7  12        0.04      -15.49     15.49 o
  -1   7  12       27.10       36.49      8.66 o
   0   7  12     1071.32     1017.67     17.30 o
   1   7  12      107.20       92.50      9.62 o
   2   7  12        0.52       -4.70     13.66 o
   3   7  12       65.89       71.51      8.44 o
   4   7  12       12.77        4.99     12.48 o
   5   7  12       47.15       63.28      9.10 o
   6   7  12       26.30       27.09     16.67 o
   7   7  12        4.38       23.20     13.51 o
   8   7  12        2.09      -17.55     17.55 o
   9   7  12       42.77       28.63     25.40 o
  -5   8  12        0.57      -10.57     19.75 o
  -4   8  12        5.89        2.35     19.16 o
  -3   8  12       14.72       10.65     17.11 o
  -2   8  12       35.35       38.10      7.93 o
  -1   8  12       26.15       24.74      7.78 o
   0   8  12      203.28      210.72      8.72 o
   1   8  12      248.13      248.36     13.14 o
   2   8  12      729.69      654.71     19.97 o
   3   8  12       15.27       21.14     12.04 o
   4   8  12        0.41        0.00     13.14 o
   5   8  12       16.93        7.27     15.78 o
   6   8  12       81.49       91.69     11.16 o
   7   8  12       13.75        4.26     15.12 o
   8   8  12       13.53        0.00     17.47 o
   9   8  12        7.37        2.64     17.18 o
  -5   9  12       20.59       10.94     23.79 o
  -4   9  12       17.41       38.40      8.96 o
  -3   9  12        4.77       13.21     13.21 o
  -2   9  12        8.10       20.12     16.08 o
  -1   9  12        9.20        0.00     15.93 o
   0   9  12      279.85      291.09     13.10 o
   1   9  12       25.36       30.61     16.15 o
   2   9  12       26.30       35.31      6.97 o
   3   9  12        5.14        3.43     10.12 o
   4   9  12      134.28      139.34     11.09 o
   5   9  12      145.49      152.70     11.60 o
   6   9  12       32.19       18.21     20.12 o
   7   9  12        0.37      -15.27     17.62 o
   8   9  12        9.78        0.00     22.83 o
   9   9  12        3.75       -5.29     20.26 o
  -4  10  12       57.14       37.74     26.50 o
  -3  10  12        5.89        9.40      8.22 o
  -2  10  12        6.91        8.52     11.23 o
  -1  10  12       39.55       52.34      9.25 o
   0  10  12        4.72       12.44      8.74 o
   1  10  12        9.20       -3.60     15.56 o
   2  10  12        0.34       13.95     11.53 o
   3  10  12      271.76      271.78      9.78 o
   4  10  12        0.21        7.27     13.88 o
   5  10  12      386.09      414.13     17.25 o
   6  10  12       31.41       37.51     19.75 o
   7  10  12       63.95       64.97     10.20 o
   8  10  12       11.81       19.75     16.37 o
   9  10  12        1.26       21.66     16.74 o
  -4  11  12        0.03        2.86      8.52 o
  -3  11  12      114.76      134.42     13.58 o
  -2  11  12      235.64      270.83     16.30 o
  -1  11  12       70.61       69.16      9.91 o
   0  11  12        0.28        6.14      9.12 o
   1  11  12      214.54      174.73     13.07 o
   2  11  12       74.50       82.59      9.40 o
   3  11  12      180.59      189.78     12.11 o
   4  11  12        6.31        1.91     11.75 o
   5  11  12       27.04       30.17     17.40 o
   6  11  12       13.34        0.00     14.98 o
   7  11  12       12.71       -2.35     19.53 o
   8  11  12       41.52       15.20     24.01 o
   9  11  12        0.66       13.88     16.44 o
  -3  12  12       12.39       -5.07     18.21 o
  -2  12  12        0.05       12.85      7.78 o
  -1  12  12       35.37       26.36     17.84 o
   0  12  12       44.64       56.98      6.38 o
   1  12  12       65.87       52.86      9.62 o
   2  12  12        0.42        9.91     15.20 o
   3  12  12        2.57       -1.98     13.66 o
   4  12  12        9.34       10.13     14.76 o
   5  12  12        0.42        2.13     13.80 o
   6  12  12        1.91      -18.35     18.35 o
   7  12  12        3.77       26.43     15.42 o
   8  12  12        7.66       -2.64     19.01 o
  -3  13  12        0.17       -8.00     20.12 o
  -2  13  12        6.78        4.99     18.65 o
  -1  13  12        0.29        3.82      7.49 o
   0  13  12        0.54       -5.43     10.06 o
   1  13  12       53.45       38.32      7.93 o
   2  13  12       18.09       13.14      8.52 o
   3  13  12        4.02       16.89     10.79 o
   4  13  12       83.80       91.55     11.53 o
   5  13  12        3.11       11.60      6.83 o
   6  13  12       35.81       18.79     21.00 o
   7  13  12        4.59      -20.04     21.88 o
   8  13  12        4.00        8.88      9.40 o
  -2  14  12       17.99       13.14     21.22 o
  -1  14  12       15.64       26.94      9.98 o
   0  14  12       12.39       19.95      7.64 o
   1  14  12       67.62       63.43     11.60 o
   2  14  12        2.68        2.20     17.47 o
   3  14  12       18.24       22.46     18.79 o
   4  14  12        9.91        2.28     16.81 o
   5  14  12        7.13      -11.67     18.28 o
   6  14  12       29.55       32.30     10.13 o
   7  14  12        3.57        2.64     18.35 o
  -1  15  12       62.99       18.43     22.46 o
   0  15  12       56.85       64.20     11.34 o
   1  15  12        3.09        0.00     17.55 o
   2  15  12        3.79       11.89     17.33 o
   3  15  12        5.36       -2.42     15.34 o
   4  15  12        0.06        4.85     14.83 o
   5  15  12      174.52      205.34     16.37 o
   6  15  12       17.83      -10.42     17.25 o
   7  15  12        9.02        8.22     18.43 o
   0  16  12       78.84       83.17     30.83 o
   1  16  12       55.37       54.18     11.16 o
   2  16  12       27.58       33.11     18.87 o
   3  16  12      147.04      172.60     15.20 o
   4  16  12       26.35       15.42     22.69 o
   5  16  12       14.13        5.29     18.57 o
   6  16  12        2.89        2.72     17.99 o
   2  17  12        0.63      -18.43     18.43 o
   3  17  12        0.58       24.52     18.28 o
   4  17  12       59.35       40.97     24.59 o
  -2  -7  13       45.87       37.66     22.17 o
  -1  -7  13       26.88       13.14     18.06 o
   0  -7  13      108.75      147.43      9.86 o
   1  -7  13        1.02        7.71     14.76 o
   2  -7  13       24.49       25.84     19.68 o
   3  -7  13       14.93       16.00     21.73 o
  -3  -6  13        0.33        0.00     18.87 o
  -2  -6  13        4.51       20.85     16.08 o
  -1  -6  13       12.47        9.84     16.74 o
   0  -6  13        0.52      -11.03     12.86 o
   1  -6  13        3.94        4.85     18.13 o
   2  -6  13        1.93       17.25     16.15 o
   3  -6  13       12.31       12.55     18.28 o
   4  -6  13        1.86       18.57      8.44 o
  -3  -5  13        0.80       18.21     15.78 o
  -2  -5  13        0.53      -16.96     16.96 o
  -1  -5  13       33.49       47.21     11.09 o
   0  -5  13       67.12       80.29      7.72 o
   1  -5  13       26.01       25.11     20.04 o
   2  -5  13       32.25       47.43     10.20 o
   3  -5  13       14.09       21.22     13.51 o
   4  -5  13       59.40       62.62     11.23 o
   5  -5  13       24.37       34.95      8.74 o
  -4  -4  13        2.12       13.51     17.25 o
  -3  -4  13        0.99       19.90     15.34 o
  -2  -4  13        8.64       18.87     18.57 o
  -1  -4  13       32.00       11.09     22.32 o
   0  -4  13       42.12       31.80      9.58 o
   1  -4  13      351.95      354.74     16.89 o
   2  -4  13      178.80      145.07     13.07 o
   3  -4  13      184.75      173.77     13.66 o
   4  -4  13       32.94        4.70     20.04 o
   5  -4  13       41.00       51.02     10.57 o
   6  -4  13        0.00        5.14      9.40 o
  -4  -3  13       17.63       31.27     19.16 o
  -3  -3  13        2.63        2.42     17.77 o
  -2  -3  13        3.29       -2.28     17.40 o
  -1  -3  13       12.13       10.57     19.97 o
   0  -3  13       21.55       17.18      6.97 o
   1  -3  13      205.96      208.42     14.76 o
   2  -3  13        0.04       14.54     13.58 o
   3  -3  13      170.63      167.83     12.41 o
   4  -3  13        0.48        0.00     17.11 o
   5  -3  13      101.38      103.44     11.75 o
   6  -3  13       45.50       41.11     21.51 o
   7  -3  13       68.46       60.49     12.63 o
  -5  -2  13       23.96       38.32     22.54 o
  -4  -2  13        0.17        4.92     18.50 o
  -3  -2  13        2.37       18.21     17.03 o
  -2  -2  13        8.49        8.52     13.51 o
  -1  -2  13      259.98      218.78     14.10 o
   0  -2  13        0.19        9.71     11.38 o
   1  -2  13      294.51      319.72     15.78 o
   2  -2  13      127.74      116.29     10.72 o
   3  -2  13       26.42       17.99     15.12 o
   4  -2  13      121.52      142.64     12.55 o
   5  -2  13       11.76       -4.55     18.13 o
   6  -2  13       13.81       17.03     18.06 o
   7  -2  13        8.23       10.72     20.41 o
  -5  -1  13        1.18      -13.36     16.30 o
  -4  -1  13       84.29      111.88     13.14 o
  -3  -1  13       40.07       35.39     20.04 o
  -2  -1  13       60.67       46.40      9.40 o
  -1  -1  13       74.99       91.69      9.54 o
   0  -1  13       18.74       15.36     11.76 o
   1  -1  13      186.30      191.25     12.33 o
   2  -1  13       16.36       22.32     13.66 o
   3  -1  13       26.48       28.63     17.18 o
   4  -1  13       14.84       16.08     15.05 o
   5  -1  13      170.22      167.68     13.29 o
   6  -1  13      124.89      126.13     13.43 o
   7  -1  13        3.04       -7.71     19.45 o
  -5   0  13       28.49       36.56     10.20 o
  -4   0  13       75.70       61.89     11.53 o
  -3   0  13       39.46       42.14      9.18 o
  -2   0  13      335.05      358.63     15.86 o
  -1   0  13       66.25       59.03      9.54 o
   0   0  13      463.22      465.91     12.38 o
   1   0  13       22.27       23.13     15.20 o
   2   0  13      490.69      474.04     17.69 o
   3   0  13       32.33       49.04      8.30 o
   4   0  13      366.01      374.41     17.11 o
   5   0  13      115.75      123.04     12.19 o
   6   0  13       26.69       43.83      9.91 o
   7   0  13        6.98        4.99     15.27 o
   8   0  13       35.43       38.54     23.64 o
  -5   1  13        0.76      -16.67     16.67 o
  -4   1  13        0.82      -16.30     17.91 o
  -3   1  13      122.69      126.27     12.04 o
  -2   1  13      237.27      254.31     13.80 o
  -1   1  13       22.40        5.51     15.93 o
   0   1  13      547.86      569.80     13.39 o
   1   1  13        0.20      -17.11     17.11 o
   2   1  13      137.49      128.99     10.35 o
   3   1  13       97.50       66.37     10.28 o
   4   1  13      210.37      195.65     13.43 o
   5   1  13      256.29      235.73     14.32 o
   6   1  13        0.60       -4.33     13.73 o
   7   1  13      131.19      137.65     13.66 o
   8   1  13        1.06      -18.28     18.28 o
  -5   2  13        0.75      -21.00     21.00 o
  -4   2  13        0.86       25.40     16.81 o
  -3   2  13       19.36       34.95      8.00 o
  -2   2  13       79.42       89.64     10.28 o
  -1   2  13      276.88      265.03     13.66 o
   0   2  13       53.31       59.53      6.43 o
   1   2  13      266.12      271.12     13.73 o
   2   2  13       10.23       25.18     13.95 o
   3   2  13      934.38      923.56     26.58 o
   4   2  13      178.35      166.36     12.26 o
   5   2  13        2.32        9.84     14.24 o
   6   2  13       38.44       38.91      9.18 o
   7   2  13        3.96      -19.16     19.16 o
   8   2  13        3.61       12.85     18.72 o
  -5   3  13       10.35       28.41     16.52 o
  -4   3  13       12.16       11.31      9.10 o
  -3   3  13        8.28        8.44     16.89 o
  -2   3  13        4.08       -5.80     15.42 o
  -1   3  13      329.62      347.03     15.71 o
   0   3  13       15.71       23.46      6.14 o
   1   3  13       10.27       17.77      6.83 o
   2   3  13        0.06       -1.62     15.05 o
   3   3  13       50.04       54.33      9.18 o
   4   3  13       62.02       59.25      9.03 o
   5   3  13      375.78      344.98     17.11 o
   6   3  13        4.75       -2.06      8.00 o
   7   3  13       48.34       47.50     10.42 o
   8   3  13        0.04      -18.13     18.13 o
   9   3  13       12.66       36.34     20.70 o
  -5   4  13        0.59       26.14     16.52 o
  -4   4  13       11.10       13.88     19.60 o
  -3   4  13      160.43      167.97     12.70 o
  -2   4  13        1.38       -3.89     14.02 o
  -1   4  13      123.70      130.02     10.87 o
   0   4  13        0.03        0.79      9.89 o
   1   4  13      538.67      559.05     17.99 o
   2   4  13      388.50      375.52     15.12 o
   3   4  13      441.32      455.76     17.33 o
   4   4  13       43.04       48.23      8.59 o
   5   4  13       87.37       92.72     10.13 o
   6   4  13       24.52       10.28     15.78 o
   7   4  13        0.32      -18.57     18.57 o
   8   4  13        3.00        0.00     20.12 o
   9   4  13       10.68        5.51     22.69 o
  -5   5  13        1.05       13.21     15.64 o
  -4   5  13        5.35      -19.09     19.09 o
  -3   5  13        2.94       -8.52     16.81 o
  -2   5  13      136.15      119.23     11.60 o
  -1   5  13       29.42       34.65      8.08 o
   0   5  13       12.75       20.26      5.06 o
   1   5  13       35.60       21.51     15.20 o
   2   5  13      145.91      139.19     10.72 o
   3   5  13      155.63      153.66     11.31 o
   4   5  13      131.56      142.72     10.72 o
   5   5  13       47.80       31.94     17.77 o
   6   5  13        2.90       16.30     11.53 o
   7   5  13       35.34       11.09     17.84 o
   8   5  13       27.82        7.34     21.29 o
   9   5  13        6.19        8.15     14.17 o
  -5   6  13       43.32       61.45     11.09 o
  -4   6  13       18.21       19.01     17.77 o
  -3   6  13      110.86      104.18     11.53 o
  -2   6  13       84.83       64.02      9.84 o
  -1   6  13      172.03      164.96     11.23 o
   0   6  13        2.19       -0.86      8.01 o
   1   6  13        1.38       13.51     11.23 o
   2   6  13      106.49       91.69      9.54 o
   3   6  13       35.30       37.00      8.59 o
   4   6  13       16.79       17.55     15.34 o
   5   6  13        0.67       -1.91     12.85 o
   6   6  13       15.47       -4.11     15.56 o
   7   6  13        3.02       -4.40     15.93 o
   8   6  13       31.30       25.99     10.13 o
   9   6  13        1.43       11.82     10.13 o
  -5   7  13        3.94        0.00     20.12 o
  -4   7  13        5.21        2.42     14.76 o
  -3   7  13        7.53       19.90     13.80 o
  -2   7  13       38.34       24.15      9.25 o
  -1   7  13       17.05       22.61     17.25 o
   0   7  13       33.70       33.82      4.79 o
   1   7  13      723.98      689.29     21.14 o
   2   7  13        1.80       13.73     13.51 o
   3   7  13       15.86       23.13      7.27 o
   4   7  13       10.76        8.88     12.19 o
   5   7  13       21.59       20.85     14.54 o
   6   7  13       16.69       22.61     12.19 o
   7   7  13       25.79       33.84      7.86 o
   8   7  13        0.53        2.42     18.21 o
   9   7  13        0.24       10.79     20.56 o
  -4   8  13       16.22       27.38     17.03 o
  -3   8  13        1.04        0.00     16.67 o
  -2   8  13       76.28       76.20      9.91 o
  -1   8  13       73.21       57.26      9.25 o
   0   8  13       45.59       34.76      7.69 o
   1   8  13      543.28      571.83     18.57 o
   2   8  13        3.51       -5.21     13.73 o
   3   8  13      227.82      233.09     12.70 o
   4   8  13       65.51       67.69      9.62 o
   5   8  13      251.38      292.34     14.76 o
   6   8  13        0.06        5.73      7.34 o
   7   8  13       11.73       17.91     12.70 o
   8   8  13       21.33       43.83     10.13 o
   9   8  13        3.37      -16.30     22.10 o
  -4   9  13        8.80       -2.57     18.72 o
  -3   9  13        0.51      -18.79     19.60 o
  -2   9  13       18.83       26.80      7.78 o
  -1   9  13        1.98       -4.04     13.66 o
   0   9  13       46.95       40.45     13.54 o
   1   9  13       10.37       16.52     17.69 o
   2   9  13      578.58      560.37     18.57 o
   3   9  13       46.38       56.75     17.29 o
   4   9  13        8.61       26.21     14.02 o
   5   9  13       83.68       68.64      9.84 o
   6   9  13      187.03      196.24     13.29 o
   7   9  13        8.58       16.00     18.72 o
   8   9  13        7.84      -19.09     19.09 o
   9   9  13       18.61       30.25     24.15 o
  -4  10  13        8.57       -5.29     17.99 o
  -3  10  13        3.78       -9.69     20.04 o
  -2  10  13        8.07       -4.55     17.18 o
  -1  10  13      120.75       96.32     11.23 o
   0  10  13       68.99       68.72     12.26 o
   1  10  13       67.07       69.67      8.81 o
   2  10  13      377.11      381.32     16.08 o
   3  10  13       78.85       74.64     10.46 o
   4  10  13      141.22      156.37     11.97 o
   5  10  13       49.46       75.32      8.30 o
   6  10  13        1.91        8.74     14.83 o
   7  10  13       11.17        4.70     17.47 o
   8  10  13        8.74       -7.64     18.28 o
  -3  11  13       57.27       53.23     10.28 o
  -2  11  13       14.80       35.46     17.84 o
  -1  11  13        9.25       -2.20     16.96 o
   0  11  13       15.21       19.08      6.21 o
   1  11  13       28.55       30.03     17.33 o
   2  11  13      135.45      133.47     12.11 o
   3  11  13       44.17       14.02     22.54 o
   4  11  13      126.43      131.12     11.75 o
   5  11  13      144.29      154.68     12.48 o
   6  11  13        7.87        4.55     14.98 o
   7  11  13       74.48       86.70     11.97 o
   8  11  13        0.01        0.00     16.96 o
  -3  12  13      207.41      216.87     17.11 o
  -2  12  13       22.10       34.65     19.53 o
  -1  12  13      132.20      156.74     13.58 o
   0  12  13       89.26       94.98      7.73 o
   1  12  13        0.51      -18.06     18.06 o
   2  12  13       49.55       52.12      8.81 o
   3  12  13       80.30       83.99      9.69 o
   4  12  13       31.70       34.06     18.57 o
   5  12  13       90.75      106.82     11.82 o
   6  12  13      162.04      138.17     14.17 o
   7  12  13        1.82        7.49     17.77 o
   8  12  13        2.71       -5.36     17.03 o
  -2  13  13        8.37        5.21     18.43 o
  -1  13  13       18.57       24.67      8.96 o
   0  13  13       75.34       71.58      8.15 o
   1  13  13      111.02      122.09     12.77 o
   2  13  13       31.45       33.04     19.82 o
   3  13  13        1.88       -8.88     11.31 o
   4  13  13        0.15       15.64     18.28 o
   5  13  13        3.74       -6.90     17.40 o
   6  13  13        2.46       -4.85     19.45 o
   7  13  13        0.02       18.13     15.71 o
   8  13  13        0.00        0.00     20.48 o
  -2  14  13        1.41       30.25     18.87 o
  -1  14  13       32.81       50.00     10.65 o
   0  14  13        5.52       -4.85     12.81 o
   1  14  13        0.04       -2.35     17.03 o
   2  14  13       13.24       21.00     17.62 o
   3  14  13       27.05       16.37     20.04 o
   4  14  13        9.89       -2.35     15.12 o
   5  14  13       19.77       21.80     17.33 o
   6  14  13      129.21      139.05     13.95 o
   7  14  13        1.98       18.35      8.66 o
  -1  15  13        2.45        3.01     10.13 o
   0  15  13        7.93       16.74     13.05 o
   1  15  13        2.48      -18.87     18.87 o
   2  15  13       21.11       35.09      9.62 o
   3  15  13       40.42       14.90     20.19 o
   4  15  13        5.08      -14.98     21.22 o
   5  15  13        0.37       10.20     14.90 o
   6  15  13        0.84      -20.56     20.56 o
   1  16  13        9.95       -5.29     17.91 o
   2  16  13        9.46       21.07     18.65 o
   3  16  13       51.76       50.36     12.41 o
   4  16  13       30.61       37.07     20.85 o
   5  16  13       18.16      -13.51     21.07 o
  -1  -6  14       20.20       10.72     18.13 o
   0  -6  14        1.74       -4.59      9.93 o
   1  -6  14        0.82       -5.21     17.77 o
   2  -6  14        1.14      -10.65     16.37 o
   3  -6  14       78.34       40.38     26.80 o
  -2  -5  14        6.23       20.48     10.28 o
  -1  -5  14        0.52       -2.57     18.50 o
   0  -5  14       33.73       -2.44     46.58 o
   1  -5  14      111.90      121.06     13.36 o
   2  -5  14        0.13       10.06     15.86 o
   3  -5  14      105.67      120.62     13.51 o
   4  -5  14        0.10      -19.31     19.31 o
  -2  -4  14       14.11        7.71     20.41 o
  -1  -4  14       33.17       33.92     22.46 o
   0  -4  14       34.86       27.93     14.54 o
   1  -4  14        0.01        2.35     17.40 o
   2  -4  14       24.77       32.45      8.88 o
   3  -4  14        4.42       14.54     18.79 o
   4  -4  14       45.21       40.16     22.76 o
   5  -4  14       13.10      -18.57     18.57 o
  -3  -3  14       25.69       25.99     21.73 o
  -2  -3  14        2.72        9.84     15.56 o
  -1  -3  14       10.71       21.51      9.76 o
   0  -3  14       17.43        0.64     11.38 o
   1  -3  14       43.39       52.86      9.84 o
   2  -3  14      158.51      146.76     14.10 o
   3  -3  14       47.99       57.26      9.40 o
   4  -3  14        2.86      -11.97     19.53 o
   5  -3  14       87.35       75.91     12.85 o
   6  -3  14        5.11        5.51     16.89 o
  -4  -2  14        3.03       -5.36     16.96 o
  -3  -2  14        9.92       29.73     18.21 o
  -2  -2  14        3.03      -16.30     16.30 o
  -1  -2  14       31.47       38.76      9.25 o
   0  -2  14       47.46       45.35      9.40 o
   1  -2  14        5.71       10.65     14.61 o
   2  -2  14       78.84       94.85     10.06 o
   3  -2  14        1.62        4.33     13.43 o
   4  -2  14      152.22      161.59     14.46 o
   5  -2  14      106.62       97.13     13.80 o
   6  -2  14        0.14       -2.57     15.42 o
  -4  -1  14       14.88       28.71     22.02 o
  -3  -1  14       60.80       74.88     11.97 o
  -2  -1  14       34.01       20.34     23.13 o
  -1  -1  14        3.80       -4.26     16.30 o
   0  -1  14        9.06       19.60      6.51 o
   1  -1  14        9.91       10.20     16.44 o
   2  -1  14       56.74       65.27      9.03 o
   3  -1  14        3.47       -4.18     14.17 o
   4  -1  14       46.36       36.56      8.22 o
   5  -1  14       45.55        9.32     21.95 o
   6  -1  14        6.05       14.98     16.15 o
   7  -1  14        8.69       38.69      8.52 o
  -4   0  14        0.05      -12.77     19.97 o
  -3   0  14       24.31       32.96     19.38 o
  -2   0  14       11.52       26.36     17.84 o
  -1   0  14       24.03       33.18     19.45 o
   0   0  14       31.93       36.46      7.95 o
   1   0  14      152.78      173.33     11.53 o
   2   0  14        2.53       17.69     13.14 o
   3   0  14       36.85       30.10     18.06 o
   4   0  14        0.01       -6.31     14.98 o
   5   0  14      101.27      127.08     11.67 o
   6   0  14        8.35       -7.19     16.15 o
   7   0  14      121.37      132.22     15.34 o
  -4   1  14       17.18       12.63     18.35 o
  -3   1  14       37.02       32.38     19.09 o
  -2   1  14        0.98       15.05     15.05 o
  -1   1  14       13.73        2.06     16.59 o
   0   1  14      155.98      175.97      8.74 o
   1   1  14      434.62      401.87     16.67 o
   2   1  14       47.28       22.76     17.99 o
   3   1  14        9.62       21.29     13.29 o
   4   1  14       76.88       67.91     10.57 o
   5   1  14       24.83       28.26     16.15 o
   6   1  14       42.33       43.17     11.01 o
   7   1  14       80.62       98.89     12.85 o
   8   1  14        4.76       22.24      9.40 o
  -4   2  14        7.04       14.98      9.25 o
  -3   2  14        0.98      -16.15     16.15 o
  -2   2  14       11.94       21.44     11.31 o
  -1   2  14      146.12      140.88     11.97 o
   0   2  14       34.68       32.54     13.07 o
   1   2  14      144.31      155.42     11.82 o
   2   2  14      390.66      414.65     16.67 o
   3   2  14       54.80       64.60      8.88 o
   4   2  14       33.03       41.77      8.81 o
   5   2  14       69.70       72.53      9.91 o
   6   2  14       59.82       67.84     10.13 o
   7   2  14        0.88       -9.91     16.52 o
   8   2  14        0.01       -2.72     20.78 o
  -5   3  14        0.02       17.40      9.62 o
  -4   3  14        1.01        8.81      8.52 o
  -3   3  14       93.24       99.84     13.21 o
  -2   3  14      107.45      111.59     11.97 o
  -1   3  14        5.38        5.95     14.90 o
   0   3  14      459.13      469.86     23.75 o
   1   3  14      449.27      456.42     17.47 o
   2   3  14      417.03      396.59     16.37 o
   3   3  14      129.53      122.38     10.28 o
   4   3  14       34.76       39.86      8.74 o
   5   3  14      235.36      258.49     15.20 o
   6   3  14       38.67       42.43     22.02 o
   7   3  14       27.52        4.85     20.92 o
   8   3  14        2.02      -10.57     17.55 o
  -4   4  14        5.03       -7.49     18.79 o
  -3   4  14       15.64       -2.28     17.62 o
  -2   4  14      114.67      130.46     11.09 o
  -1   4  14       59.86       78.41     10.57 o
   0   4  14       70.93       78.12      7.10 o
   1   4  14      268.37      259.01     14.32 o
   2   4  14      129.84      142.94     12.11 o
   3   4  14       14.62      -16.67     17.25 o
   4   4  14      244.38      242.27     14.83 o
   5   4  14       25.11       32.67     17.11 o
   6   4  14       67.43       56.60     10.65 o
   7   4  14      112.34      127.23     12.85 o
   8   4  14        1.05      -20.85     21.80 o
  -4   5  14        2.93        7.49     17.91 o
  -3   5  14       75.19       69.74     11.60 o
  -2   5  14      207.79      239.41     14.32 o
  -1   5  14      715.81      666.02     21.73 o
   0   5  14       76.43       63.48      6.45 o
   1   5  14      203.64      228.10     12.19 o
   2   5  14      146.70      133.03     11.60 o
   3   5  14       21.42       27.68     13.95 o
   4   5  14      380.51      419.71     17.03 o
   5   5  14       59.02       69.38     10.13 o
   6   5  14      130.96      131.85     11.45 o
   7   5  14        0.93      -19.75     19.75 o
   8   5  14        3.90       23.20     16.15 o
  -4   6  14        4.34       17.77     15.49 o
  -3   6  14        6.66       13.95     17.99 o
  -2   6  14        0.73      -14.90     16.37 o
  -1   6  14      231.07      215.62     13.80 o
   0   6  14      507.24      491.29     19.64 o
   1   6  14        0.57      -15.12     15.12 o
   2   6  14      164.77      128.26     10.79 o
   3   6  14        0.08        0.00     15.71 o
   4   6  14      363.47      390.42     16.37 o
   5   6  14        3.07       16.08     11.38 o
   6   6  14       64.85       72.31      8.88 o
   7   6  14        0.55      -18.43     18.43 o
   8   6  14       27.30        2.57     19.09 o
  -4   7  14        5.69      -10.35     15.93 o
  -3   7  14        0.47        2.35     19.38 o
  -2   7  14       29.36        0.00     19.16 o
  -1   7  14      126.83      118.42     11.67 o
   0   7  14      227.32      200.33      7.61 o
   1   7  14      356.79      320.60     15.64 o
   2   7  14      114.28       94.19      8.81 o
   3   7  14       68.81       72.02      9.32 o
   4   7  14        5.79       21.14     14.76 o
   5   7  14      112.76      126.20     11.38 o
   6   7  14       27.76       30.54     17.18 o
   7   7  14        6.45      -16.37     17.99 o
   8   7  14       17.53       10.28     19.60 o
  -4   8  14        7.21       29.15     18.13 o
  -3   8  14       31.97       36.41     20.19 o
  -2   8  14       31.99       11.16     17.99 o
  -1   8  14       11.69       25.11     14.54 o
   0   8  14       20.08       23.39      7.15 o
   1   8  14       68.64       77.09      9.84 o
   2   8  14        4.58       20.56     14.32 o
   3   8  14       44.30       34.14     19.16 o
   4   8  14      366.57      357.16     16.44 o
   5   8  14       10.54       16.44     15.42 o
   6   8  14      123.43      125.91     11.97 o
   7   8  14        9.65        4.70     17.69 o
   8   8  14       11.60       20.70     17.18 o
  -4   9  14        8.54       -5.43     18.43 o
  -3   9  14       12.66       14.98      8.96 o
  -2   9  14      128.02      115.11     12.33 o
  -1   9  14        0.34      -10.79     17.69 o
   0   9  14       80.81       69.75      7.41 o
   1   9  14      113.80       97.20     10.13 o
   2   9  14      571.20      548.92     19.90 o
   3   9  14      333.99      311.97     11.05 o
   4   9  14        0.32      -14.68     14.68 o
   5   9  14        6.92        8.37     17.55 o
   6   9  14      320.95      326.99     16.81 o
   7   9  14       56.91       19.16     23.71 o
   8   9  14       29.61        7.86     20.78 o
  -3  10  14        1.45       12.92     17.69 o
  -2  10  14        0.28        7.19     16.15 o
  -1  10  14        9.85      -13.51     17.40 o
   0  10  14       37.81       34.91      8.44 o
   1  10  14       21.56       20.48     14.76 o
   2  10  14        0.05       21.88     12.77 o
   3  10  14       24.76       35.98      7.25 o
   4  10  14        7.49       20.63     15.71 o
   5  10  14        8.68        6.46     12.41 o
   6  10  14       10.50      -11.53     17.03 o
   7  10  14      116.15      121.35     13.51 o
   8  10  14       44.66       54.40     10.57 o
  -3  11  14       13.20       18.72     22.83 o
  -2  11  14        0.75        4.99     18.72 o
  -1  11  14      101.09       97.71     11.89 o
   0  11  14        0.02       10.53     19.79 o
   1  11  14       59.57       42.14      9.76 o
   2  11  14       79.79       72.61     10.35 o
   3  11  14       52.28       33.99      8.66 o
   4  11  14        3.60       17.18     16.08 o
   5  11  14        5.23       16.15      6.39 o
   6  11  14        0.88      -20.12     20.12 o
   7  11  14        1.07       -2.50     19.31 o
   8  11  14        1.32      -19.01     20.85 o
  -2  12  14        2.04       28.71     17.91 o
  -1  12  14        4.22      -20.63     20.63 o
   0  12  14       90.07      107.63      8.88 o
   1  12  14      146.16      164.01     12.99 o
   2  12  14        5.98       -2.20     17.77 o
   3  12  14        4.60      -19.60     19.60 o
   4  12  14        5.58        8.96     17.11 o
   5  12  14        5.15       13.21      7.93 o
   6  12  14        1.29        9.76     15.42 o
   7  12  14       20.35       28.48     17.77 o
  -2  13  14       45.58       -5.51     23.86 o
  -1  13  14       73.70       94.63     13.14 o
   0  13  14        0.16       -8.24     19.16 o
   1  13  14        1.68       -4.63     18.57 o
   3  13  14       55.89       76.20      9.62 o
   4  13  14      100.65      111.96     12.26 o
   5  13  14       46.36       55.87     10.94 o
   6  13  14        4.55      -23.64     23.64 o
   7  13  14       21.05        0.00     18.57 o
  -1  14  14        6.56        2.72     17.69 o
   0  14  14       47.24       44.49     16.42 o
   1  14  14       14.40        9.76     15.49 o
   2  14  14      103.10      118.64     13.51 o
   3  14  14       30.42       31.86     21.80 o
   4  14  14        1.99        0.00     17.03 o
   5  14  14        9.82       27.75     16.15 o
   6  14  14       53.33       60.57     11.60 o
   0  15  14        0.57        7.89     18.68 o
   1  15  14        6.26        2.57     19.16 o
   2  15  14       21.45       25.33      9.62 o
   3  15  14        3.63       20.48      8.59 o
   4  15  14       45.21       55.21     11.53 o
   5  15  14       16.77      -21.22     22.17 o
   6  15  14        5.94       16.59     17.91 o
   2  16  14       24.16       45.52     10.50 o
   3  16  14        2.25        8.22     17.11 o
   4  16  14        8.75       25.40      9.25 o
   0  -5  15        0.06        9.56     10.23 o
   1  -5  15        7.99       26.87     20.48 o
   2  -5  15       37.20       34.80     11.31 o
  -1  -4  15        5.98       11.45      8.88 o
   0  -4  15        6.13       -2.22     17.73 o
   1  -4  15       52.06       51.39     11.97 o
   2  -4  15        1.04        4.92      9.18 o
   3  -4  15       54.95       78.04     11.82 o
   4  -4  15        2.38       21.58     16.67 o
  -2  -3  15        1.21      -16.08     21.73 o
  -1  -3  15        1.69      -18.57     18.57 o
   0  -3  15       14.24        7.27     11.82 o
   1  -3  15       22.20        9.69     17.55 o
   2  -3  15        0.93       -9.84     18.43 o
   3  -3  15       83.07       85.23     12.92 o
   4  -3  15        0.01       15.42     16.67 o
   5  -3  15        9.92       -8.30     21.95 o
  -3  -2  15       29.57       13.43     19.60 o
  -2  -2  15       51.44       71.95     12.26 o
  -1  -2  15        9.95       24.23     16.44 o
   0  -2  15        0.70       -5.90      9.99 o
   1  -2  15        0.46       -9.32     17.40 o
   2  -2  15        0.23      -13.95     17.03 o
   3  -2  15       30.00       28.41     18.35 o
   4  -2  15      138.63      149.18     14.90 o
   5  -2  15       37.51       65.78     11.16 o
  -3  -1  15        5.18       18.28     19.38 o
  -2  -1  15        0.74       14.76     18.06 o
  -1  -1  15        7.96       25.77     16.08 o
   0  -1  15        1.84       24.81     16.44 o
   1  -1  15       23.67      -19.38     19.38 o
   2  -1  15        2.50       -6.68     16.81 o
   3  -1  15        4.65      -17.11     17.11 o
   4  -1  15       78.66       95.37     10.87 o
   5  -1  15       14.08       15.12     18.50 o
   6  -1  15        8.99       -2.64     15.78 o
  -3   0  15       28.09       28.12     20.63 o
  -2   0  15        0.90      -16.74     17.47 o
  -1   0  15       33.92       31.64      9.54 o
   0   0  15       48.19       63.49     20.48 o
   1   0  15        0.63       -4.33     16.37 o
   2   0  15        5.27       -6.46     16.22 o
   3   0  15        1.52       10.94     14.02 o
   4   0  15        0.06       11.38     12.26 o
   5   0  15       16.29       19.38     20.85 o
   6   0  15       42.68       43.76     22.61 o
   7   0  15        5.88       11.23     21.29 o
  -4   1  15       14.18        8.15     22.61 o
  -3   1  15       10.00       30.10     17.40 o
  -2   1  15       26.19       30.47     16.44 o
  -1   1  15       35.20       24.23     10.13 o
   0   1  15        1.23      -16.87     17.03 o
   1   1  15        0.02       12.55     12.55 o
   2   1  15       21.76       12.48     16.89 o
   3   1  15       37.76       45.00      9.47 o
   4   1  15        3.33       -2.20     16.00 o
   5   1  15       70.82       83.18     11.16 o
   6   1  15        0.35       29.95     17.25 o
   7   1  15       29.04       35.31     20.12 o
  -4   2  15        0.69       10.79     17.03 o
  -3   2  15        6.72       22.46     15.64 o
  -2   2  15        7.22      -20.92     20.92 o
  -1   2  15        5.67        2.20     14.39 o
   0   2  15       58.50       58.49     16.41 o
   1   2  15      120.29      128.48     11.97 o
   2   2  15      150.94      146.76     12.04 o
   3   2  15       83.08       87.88     10.06 o
   4   2  15      111.50      107.70     12.11 o
   5   2  15        0.95       22.83     14.46 o
   6   2  15       45.67       55.35     11.09 o
   7   2  15        8.37       13.73      9.40 o
  -4   3  15        1.11       24.08     15.34 o
  -3   3  15       27.90       22.98     11.23 o
  -2   3  15        6.14       -2.35     19.53 o
  -1   3  15       66.92       63.80     10.57 o
   0   3  15        2.76       -3.90      9.73 o
   1   3  15      102.81       80.76      9.69 o
   2   3  15        3.41       19.97     16.67 o
   3   3  15       65.62       32.82     21.07 o
   4   3  15       56.02        2.13     20.41 o
   5   3  15        2.45        6.68     16.00 o
   6   3  15       27.81       31.35      9.62 o
   7   3  15       45.45      -23.71     23.71 o
  -4   4  15       21.76       13.36     24.37 o
  -3   4  15        8.41       19.82     15.27 o
  -2   4  15        0.01      -13.88     16.00 o
  -1   4  15      501.28      535.19     20.48 o
   0   4  15       36.91       49.76      6.38 o
   1   4  15       14.56       27.38      7.71 o
   2   4  15      420.70      394.60     16.96 o
   3   4  15        3.84       10.13     15.56 o
   4   4  15       76.07      110.71     10.28 o
   5   4  15       23.47       17.62     15.56 o
   6   4  15       11.17        2.35     15.42 o
   7   4  15       18.49       20.12     17.77 o
   8   4  15       39.51       38.54     23.64 o
  -4   5  15        2.73       16.15     18.65 o
  -3   5  15        0.02      -17.03     17.03 o
  -2   5  15        0.36      -20.19     20.19 o
  -1   5  15        7.85       19.53     16.37 o
   0   5  15      378.05      404.03     12.56 o
   1   5  15      168.18      167.31     12.55 o
   2   5  15       28.71       40.01      9.18 o
   3   5  15      196.38      198.00     14.32 o
   4   5  15       30.27       16.74     15.64 o
   5   5  15        6.07        2.20     16.15 o
   6   5  15       57.69       54.62     11.67 o
   7   5  15       11.30       12.48     17.03 o
   8   5  15       15.55       -8.15     19.45 o
  -4   6  15        4.27       24.52     19.45 o
  -3   6  15       10.13       27.53     18.21 o
  -2   6  15        6.25       11.53     16.81 o
  -1   6  15       20.22       19.60     14.61 o
   0   6  15       44.01       41.59      9.44 o
   1   6  15      121.46       97.35     11.16 o
   2   6  15       95.83       79.21      9.98 o
   3   6  15      464.45      452.31     18.21 o
   4   6  15        3.27        4.11     14.54 o
   5   6  15        7.43        2.13     15.12 o
   6   6  15       21.68       25.55     18.72 o
   7   6  15        0.04       -4.92     17.84 o
   8   6  15       21.56       35.17     21.14 o
  -2   7  15        0.72      -18.43     18.43 o
  -1   7  15        0.56       -8.81     13.66 o
   0   7  15       14.05       20.52      8.83 o
   1   7  15      108.98      105.13     11.23 o
   2   7  15      360.95      374.78     16.08 o
   3   7  15       81.86       90.59     11.01 o
   4   7  15       95.00       71.95     10.28 o
   5   7  15        5.68       19.53     13.58 o
   6   7  15       21.21       20.92     16.59 o
   7   7  15        8.45       14.83     16.08 o
   8   7  15        6.32       27.02     19.45 o
  -3   8  15       29.69       47.43      9.69 o
  -2   8  15        8.05      -11.97     16.74 o
  -1   8  15       42.09       25.25      9.54 o
   0   8  15       77.33       76.96      8.59 o
   1   8  15      233.89      201.60     13.88 o
   2   8  15       48.02       50.51      8.66 o
   3   8  15      245.67      220.83     14.02 o
   4   8  15      386.17      351.29     16.59 o
   5   8  15       13.56       30.76     15.56 o
   6   8  15       21.88      -11.75     23.79 o
   7   8  15       24.28       17.47     20.41 o
   8   8  15       11.58       18.94     16.52 o
  -2   9  15        0.00        7.34     15.34 o
  -1   9  15       32.04       46.10     10.50 o
   0   9  15        0.20        2.89     11.53 o
   1   9  15       25.33        8.52      8.37 o
   2   9  15      111.82      126.35     11.89 o
   3   9  15       43.90       44.12      6.33 o
   4   9  15        2.10       12.85     16.59 o
   5   9  15       15.32        6.68     18.57 o
   6   9  15      190.99      205.71     15.49 o
   7   9  15        0.70       15.12     17.47 o
   8   9  15       66.63       76.87     12.92 o
  -2  10  15       35.34       46.84     11.01 o
  -1  10  15      148.27      163.20     13.29 o
   0  10  15      123.53      118.25      8.85 o
   1  10  15        0.00      -15.20     15.20 o
   2  10  15       27.76       21.36     18.57 o
   3  10  15      124.82      117.09      8.23 o
   4  10  15      248.79      262.75     15.49 o
   5  10  15        8.59       15.56      8.37 o
   6  10  15       46.91       38.84     21.14 o
   7  10  15        0.40       15.42     17.77 o
   8  10  15        6.81       22.24     17.11 o
  -2  11  15       23.32       29.22     23.27 o
  -1  11  15       17.47       15.64      8.44 o
   0  11  15       28.01       46.75      6.73 o
   1  11  15       49.20       58.95     10.42 o
   2  11  15       11.27       24.30     15.12 o
   3  11  15       26.64        6.75     20.34 o
   4  11  15       14.90      -13.73     19.38 o
   5  11  15       21.12       16.44     17.47 o
   6  11  15       15.44      -20.26     20.26 o
   7  11  15        1.17        2.64     14.61 o
  -1  12  15       37.15       70.04     11.53 o
   0  12  15        0.10      -11.01     11.72 o
   1  12  15        5.48      -18.50     18.50 o
   2  12  15        0.02       23.42     15.86 o
   3  12  15        0.52       -2.35     16.08 o
   4  12  15        4.25      -14.24     16.37 o
   5  12  15        0.56       -9.76     19.16 o
   6  12  15        1.18       30.69     16.59 o
   7  12  15        0.02       -5.43     17.11 o
  -1  13  15       13.73      -10.87     19.16 o
   0  13  15       18.07        8.99     13.58 o
   1  13  15       70.02       55.57     12.48 o
   2  13  15       61.23       64.75     11.38 o
   3  13  15        0.13       19.60     12.48 o
   4  13  15        0.45       -7.41     15.42 o
   5  13  15        0.03       -8.96      9.54 o
   6  13  15        0.02       10.57     15.42 o
   0  14  15       20.24       13.14     20.26 o
   1  14  15       37.45       25.77     20.63 o
   2  14  15       47.60       60.93     11.31 o
   3  14  15       13.06       20.56     21.22 o
   4  14  15        1.99      -10.35     20.34 o
   5  14  15       13.89       15.12     10.20 o
   6  14  15       51.75       19.23     24.45 o
   2  15  15       13.79       29.73     18.50 o
   3  15  15       25.58       24.30     25.18 o
   4  15  15        0.04        0.00     17.55 o
   5  15  15        9.93       -2.79     17.62 o
   0  -3  16        1.56        6.65     10.35 o
   1  -3  16       15.92       34.36     18.50 o
   2  -3  16        0.72      -20.34     20.34 o
   3  -3  16        8.20       18.94     17.77 o
  -1  -2  16        0.01      -23.86     23.86 o
   0  -2  16        4.31       -4.24     11.13 o
   1  -2  16        0.26       10.13     19.31 o
   2  -2  16        0.48      -12.63     18.72 o
   3  -2  16        1.42       25.70     16.22 o
   4  -2  16       26.67        8.00     19.01 o
  -2  -1  16        0.01      -18.72     20.56 o
  -1  -1  16        4.85       12.77     17.47 o
   0  -1  16        0.40        1.89     14.76 o
   1  -1  16        2.28      -19.53     21.29 o
   2  -1  16        1.36       14.61     14.61 o
   3  -1  16       12.13        9.84     16.74 o
   4  -1  16        9.36       -7.64     20.26 o
   5  -1  16       27.37       35.46     11.60 o
  -2   0  16       28.39       23.42     20.70 o
  -1   0  16        3.73        9.91     17.91 o
   0   0  16       20.77       23.22      8.40 o
   1   0  16       36.85       16.44     21.66 o
   2   0  16       11.26        5.73      8.81 o
   3   0  16        0.04        0.00     17.47 o
   4   0  16        1.44       -2.50     15.78 o
   5   0  16        5.71       10.42     16.52 o
   6   0  16       18.41       11.01     21.00 o
  -2   1  16        1.08       17.84     16.74 o
  -1   1  16       10.25      -19.68     19.68 o
   0   1  16        6.13        7.96     10.50 o
   1   1  16       13.75       13.73      8.96 o
   2   1  16       40.66       -9.10     18.79 o
   3   1  16       81.92       98.74     12.26 o
   4   1  16        0.39       21.51     14.90 o
   5   1  16       15.75        7.56     15.78 o
   6   1  16        5.22        0.00     18.50 o
  -3   2  16       14.65        0.00     18.72 o
  -2   2  16        6.37       22.91      8.08 o
  -1   2  16        8.89        7.19     13.73 o
   0   2  16        0.28        6.81     14.79 o
   1   2  16       20.53      -15.64     18.79 o
   2   2  16        3.53        6.68     14.90 o
   3   2  16       31.58        0.00     20.12 o
   4   2  16       45.33       40.30     23.86 o
   6   2  16        1.01      -19.60     19.60 o
  -3   3  16       12.80       19.01      9.69 o
  -2   3  16        5.66       12.55     14.90 o
   0   3  16       23.13        8.93     10.79 o
   1   3  16        3.35        8.81     13.88 o
   2   3  16        7.66        4.33     17.99 o
   3   3  16      108.42      129.58     11.53 o
   4   3  16       21.56       39.50     20.41 o
   5   3  16       70.84       88.17     11.67 o
   6   3  16       58.61       74.15     11.45 o
   7   3  16       25.16       25.55     11.31 o
  -3   4  16        1.41      -18.72     19.45 o
  -2   4  16       15.51       12.55     20.19 o
  -1   4  16       22.75        2.35     18.43 o
   0   4  16        6.81        6.74     11.78 o
   1   4  16        1.60      -13.07     16.00 o
   2   4  16        5.33       -6.61     15.64 o
   3   4  16      172.28      174.07     13.58 o
   4   4  16        6.20        0.00     16.81 o
   5   4  16       63.49       69.89     11.09 o
   6   4  16        3.54       -5.07     21.07 o
   7   4  16       67.10       64.97     13.51 o
  -3   5  16       13.99       21.44     20.04 o
  -2   5  16       33.79       10.06     22.69 o
   0   5  16        8.55        9.96     10.28 o
   1   5  16      114.32      105.13     11.67 o
   2   5  16       28.26      -13.07     23.27 o
   3   5  16       31.21       45.88      9.40 o
   4   5  16      143.26      162.54     12.99 o
   5   5  16       86.42       90.96     12.48 o
   6   5  16        1.37        9.98     13.21 o
   7   5  16        0.53      -21.95     21.95 o
  -3   6  16        0.47       16.15     16.15 o
  -2   6  16        0.13       14.98     16.15 o
  -1   6  16        0.17      -16.00     16.00 o
   0   6  16        5.20       14.91      9.90 o
   1   6  16      139.12      161.44     12.41 o
   2   6  16        5.35       -4.33     17.47 o
   3   6  16      100.00      106.23     11.38 o
   4   6  16       41.59       28.93     23.20 o
   5   6  16       52.06       57.78     12.19 o
   6   6  16        0.09       -7.41     17.69 o
   7   6  16        4.43      -10.50     20.70 o
  -3   7  16        1.29        5.43     16.81 o
  -2   7  16        0.00      -15.12     17.47 o
  -1   7  16       40.75       49.55      9.69 o
   0   7  16       73.77       76.38      6.44 o
   1   7  16        3.54       -6.68      7.56 o
   2   7  16       25.45       17.03      8.00 o
   3   7  16       37.25       34.87     21.14 o
   4   7  16       36.76       40.16      9.25 o
   5   7  16       47.46       32.67     19.23 o
   6   7  16       22.66       41.92     10.28 o
   7   7  16       14.70       10.50     15.27 o
  -2   8  16        0.00       18.94      8.81 o
  -1   8  16        7.26       -9.76     20.92 o
   0   8  16        0.15        8.58     10.89 o
   1   8  16        0.40       22.39     16.15 o
   2   8  16        0.02      -14.98     14.98 o
   3   8  16       59.46       39.72      9.47 o
   4   8  16       10.29       17.25      8.74 o
   5   8  16       18.66       14.10     15.20 o
   6   8  16      206.43      207.54     15.78 o
   7   8  16        1.95      -22.69     22.69 o
  -2   9  16        8.03        7.86     18.79 o
  -1   9  16       65.39       42.29     22.69 o
   0   9  16        7.83        2.28     13.69 o
   1   9  16        2.07        0.00     16.81 o
   2   9  16       74.08       60.79     10.28 o
   3   9  16       71.13       63.16      7.45 o
   4   9  16       22.26       13.73     19.45 o
   5   9  16        7.46        2.35     15.64 o
   6   9  16       48.35       47.50     11.23 o
   7   9  16        4.49       18.65     17.47 o
  -2  10  16        1.45       19.09     17.91 o
  -1  10  16       11.03       45.52      9.03 o
   0  10  16       90.55      100.39      8.48 o
   1  10  16       11.86       30.61     17.47 o
   2  10  16        0.01        0.00      7.49 o
   3  10  16       24.13       34.92      9.47 o
   4  10  16        0.69        4.70     15.64 o
   5  10  16        5.37       -9.69     18.21 o
   6  10  16        9.76       -5.14     21.51 o
   7  10  16        2.65      -20.19     20.19 o
  -1  11  16        4.24       -5.29     17.99 o
   0  11  16        2.64        6.20     11.81 o
   1  11  16        0.04        0.00     14.54 o
   2  11  16        2.14        2.35     15.49 o
   3  11  16       18.00       16.36     12.03 o
   4  11  16       31.29       22.54     10.72 o
   5  11  16        1.01        0.00     16.15 o
   6  11  16        7.27       13.14     21.14 o
   7  11  16        0.58      -16.52     21.36 o
   0  12  16        0.20        8.49     13.07 o
   1  12  16        0.06      -12.48     18.50 o
   2  12  16       37.38       24.89     22.54 o
   3  12  16        1.47      -21.88     21.88 o
   4  12  16        0.17       10.06     15.86 o
   5  12  16        6.59       23.13     16.00 o
   6  12  16       15.14       20.48      9.76 o
   0  13  16       29.58       29.95     10.74 o
   1  13  16        7.58       18.21     17.03 o
   2  13  16       10.91       36.27     18.28 o
   3  13  16        2.44        2.57     15.78 o
   4  13  16       44.30       59.54     12.26 o
   5  13  16        0.38       18.57     16.15 o
   6  13  16        0.08      -16.67     21.44 o
   2  14  16       43.94       62.70     11.45 o
   3  14  16       27.30       23.57      9.98 o
   4  14  16        4.75      -23.27     23.27 o
   5  14  16        0.50        5.51     19.53 o
   0  -1  17        1.72        3.57     13.10 o
   1  -1  17       15.56        0.00     20.56 o
   2  -1  17        0.04      -13.21     18.50 o
   3  -1  17        2.89        5.36     18.87 o
  -1   0  17        8.47       29.66     18.50 o
   0   0  17        3.75       12.26     16.92 o
   1   0  17       19.15      -24.15     24.15 o
   2   0  17       14.18       22.32      9.25 o
   3   0  17       38.18       41.33     23.42 o
   4   0  17        0.01      -16.00     19.60 o
  -1   1  17        5.21      -13.21     19.53 o
   0   1  17        4.17       23.11     11.42 o
   1   1  17        7.52       14.98     14.98 o
   2   1  17       31.26       37.88     11.16 o
   3   1  17        4.19      -10.06     18.79 o
   4   1  17        8.04       23.27     18.43 o
   5   1  17        0.16      -17.47     17.47 o
  -1   2  17        8.82       19.16      9.10 o
   0   2  17       16.13       22.95     11.62 o
   1   2  17       20.81        2.42     19.97 o
   2   2  17        2.57       -2.42     15.49 o
   3   2  17        0.16        7.41     12.92 o
   4   2  17       74.01      100.21     13.07 o
   5   2  17        7.64      -17.03     17.03 o
  -2   3  17       16.95       13.66     21.00 o
  -1   3  17       28.73       38.54     23.13 o
   0   3  17       65.01       59.39      8.19 o
   1   3  17       14.02       19.16     19.75 o
   2   3  17       22.44       -2.35     18.28 o
   3   3  17       26.15       34.50      9.69 o
   4   3  17        3.54        0.00     18.50 o
   5   3  17        1.52       -2.57     17.84 o
   6   3  17       18.30        5.51     20.56 o
  -2   4  17       22.65       17.77      9.91 o
  -1   4  17       39.92       34.36     11.01 o
   0   4  17        2.71        4.17     11.78 o
   1   4  17       48.52       54.40     10.87 o
   2   4  17       36.70        9.54     20.85 o
   3   4  17       75.56       95.37     12.85 o
   4   4  17       27.93       41.19     10.20 o
   5   4  17       23.04       25.55     18.43 o
   6   4  17        1.48       18.87     15.05 o
  -2   5  17        3.93       29.81     16.08 o
  -1   5  17       55.53       17.91     21.00 o
   0   5  17       39.67       30.08      8.63 o
   1   5  17        0.02        4.70     15.64 o
   2   5  17       13.18       26.58      9.62 o
   3   5  17       31.28       11.89     17.25 o
   4   5  17        0.19        4.92     15.12 o
   5   5  17       16.11      -10.13     18.94 o
   6   5  17        1.44      -13.36     17.47 o
  -2   6  17       15.32       21.51     17.84 o
  -1   6  17       25.15        5.14     18.13 o
   0   6  17       28.03       24.53      7.55 o
   1   6  17       16.48       11.97     15.27 o
   2   6  17       48.44       69.82     10.13 o
   3   6  17        0.12       -4.70     14.83 o
   4   6  17       45.08       59.61     10.65 o
   5   6  17       59.54       82.52     11.38 o
   6   6  17       17.98       23.86     18.94 o
  -1   7  17        5.01       25.84     18.65 o
   0   7  17        5.60        9.92      9.05 o
   2   7  17        8.24        0.00     15.42 o
   4   7  17       38.49       -2.42     21.14 o
   5   7  17      130.44      133.03     14.02 o
   6   7  17        2.27       15.86     19.45 o
  -1   8  17        0.24       23.57     16.37 o
   0   8  17        0.07       -6.11     10.39 o
   1   8  17       13.57       29.07     16.81 o
   2   8  17       42.57       41.85      9.32 o
   3   8  17       33.29       14.90     10.28 o
   4   8  17       16.22       29.07      8.59 o
   5   8  17       74.84       85.09     11.09 o
   6   8  17       87.83       95.66     13.66 o
  -1   9  17        0.62       -2.64     17.11 o
   0   9  17        0.47      -12.77     12.77 o
   1   9  17       13.34        0.00     19.09 o
   2   9  17        0.07        4.77     14.83 o
   3   9  17        0.22        0.65     10.64 o
   4   9  17       61.71       54.91     10.57 o
   5   9  17       18.23      -10.20     23.57 o
   6   9  17        5.26       -5.36     20.41 o
   0  10  17       11.93       16.41      8.89 o
   1  10  17       11.27       15.12     19.53 o
   2  10  17        0.01       -9.84     17.33 o
   3  10  17       11.36       27.05     12.29 o
   4  10  17       19.31       30.98     10.72 o
   5  10  17        9.26       10.35     17.55 o
   6  10  17        3.77      -16.30     18.87 o
   0  11  17       22.37       15.56     14.05 o
   1  11  17       85.01      101.17     13.21 o
   2  11  17       18.07       17.62     19.68 o
   3  11  17       23.29       15.16     13.76 o
   4  11  17        0.68       -7.78     19.53 o
   5  11  17        0.21        2.64     14.68 o
   6  11  17       33.51       33.26     24.52 o
   1  12  17        3.46       10.65     16.81 o
   2  12  17       20.56       26.50     17.99 o
   3  12  17       33.65       31.79     21.51 o
   4  12  17       11.41        0.00     20.56 o
   5  12  17       23.38       32.52     22.02 o
   2  13  17       10.23       13.73     17.55 o
   3  13  17        0.05      -10.94     19.38 o
   2   1  18        0.67       16.15     16.15 o
   1   2  18        4.28       23.86     15.27 o
   2   2  18        7.79        6.46      8.88 o
   3   2  18        0.86        8.08     15.49 o
   4   2  18       42.58       53.81     11.60 o
   0   3  18        9.03        4.01     15.03 o
   1   3  18        0.04       20.85     14.76 o
   2   3  18       10.03       36.19     18.28 o
   3   3  18        0.50       -2.64     18.06 o
   4   3  18        1.57       -8.15     18.28 o
   0   4  18       66.62       74.03      8.59 o
   1   4  18       87.97       85.23     11.97 o
   2   4  18        2.40       25.99     15.12 o
   3   4  18       20.70       36.34     19.45 o
   4   4  18       21.83       50.36     10.50 o
   5   4  18       11.64      -13.73     19.23 o
   0   5  18       28.57       28.03      8.18 o
   1   5  18        1.24      -20.48     20.48 o
   2   5  18       26.92      -12.92     22.02 o
   3   5  18       27.84       30.91     19.90 o
   4   5  18       13.06       16.59      9.47 o
   5   5  18       36.70       34.14     12.55 o
   0   6  18        4.37       20.10     12.09 o
   1   6  18       11.00       15.56     20.04 o
   2   6  18        7.62      -15.42     21.80 o
   3   6  18        5.03       30.54     16.44 o
   4   6  18        1.07        7.78     16.15 o
   5   6  18        8.22      -10.72     23.13 o
   0   7  18        3.03       11.31     11.15 o
   1   7  18        0.11      -10.42     16.00 o
   2   7  18        0.09        2.57     16.89 o
   3   7  18        0.24      -10.20     16.89 o
   4   7  18        5.52       -5.21     18.65 o
   5   7  18       17.22       13.43     17.18 o
   0   8  18       27.43       47.02     11.67 o
   1   8  18        0.04      -17.77     17.77 o
   2   8  18       24.72       52.79     10.13 o
   3   8  18       41.10       38.45     10.21 o
   4   8  18        2.39        7.78     17.47 o
   5   8  18       68.49       83.69     12.70 o
   1   9  18        9.09       26.50     17.99 o
   2   9  18        2.80        0.00     12.63 o
   3   9  18        6.99       -7.43     13.85 o
   4   9  18       50.75       28.93     22.17 o
   5   9  18       36.47       37.81     11.67 o
   1  10  18        0.16       21.66     15.34 o
   2  10  18       10.40       -5.29     21.07 o
   3  10  18        3.00        1.13     15.82 o
   4  10  18        3.06      -13.51     17.69 o
   5  10  18        7.63        5.51     21.66 o
   2  11  18       12.24       21.58     19.01 o
   3  11  18       13.16      -13.81     15.58 o
   4  11  18        0.66      -16.52     19.09 o
 
